# Supplementary material for: Bone need not remain an elephant in the room for radiocarbon dating
Source: R Soc Open Sci. 2021 Jan 13;8(1):201351. doi: 10.1098/rsos.201351 (PMC7890471; doi:10.1098/rsos.201351)
Supplement: Appendix B [file rsos201351supp2.xlsx]

## Sheet: Appendix B
Bone need not remain an elephant in the room for radiocarbon dating by Salvador Herrando-Pérez (Appendix B)
SECTIONS	SECTIONS		SECTION 1: Expertise			SECTION 2: Pretreatment							SECTION 3: Samples												SECTION 4: Feedback					SECTIONS
Questions	Questions		1.1	1.2	1.3	2.1	2.1	2.1	2.1	2.2	2.3	2.4	3.1	3.2	3.3	3.3	3.3	3.3	3.3	3.3	3.3	3.3	3.3	3.3	4.1 (raw)	4.2 (raw)	4.1 (curated)	4.2 (curated)		Questions
Survey submission (day, time)	Survey submission (day, time)	Expert ID	Discipline that best describes YOUR EXPERTISE	TAXA your work/research mostly focuses on using radiocarbon measurements	Have you ever worked at a radiocarbon DATING LABORATORY?	Please RANK each of the pretreatments below from 1 (weakly reliable) to 5 (strongly reliable) to REMOVE CONTAMINATION with exogenous carbon from a bone, tooth or ivory sample prior to radiocarbon dating? [Hydroxyproline isolation from collagen gelatine]	Please RANK each of the pretreatments below from 1 (weakly reliable) to 5 (strongly reliable) to REMOVE CONTAMINATION with exogenous carbon from a bone, tooth or ivory sample prior to radiocarbon dating? [Ultrafiltration (>30 kDa) of collagen gelatine]	Please RANK each of the pretreatments below from 1 (weakly reliable) to 5 (strongly reliable) to REMOVE CONTAMINATION with exogenous carbon from a bone, tooth or ivory sample prior to radiocarbon dating? [XAD purification of collagen gelatine]	Please RANK each of the pretreatments below from 1 (weakly reliable) to 5 (strongly reliable) to REMOVE CONTAMINATION with exogenous carbon from a bone, tooth or ivory sample prior to radiocarbon dating? [Collagen gelatinization with none of the previous three pretreatments]	If you KNEW that a bone, tooth or ivory sample was SEVERELY CONTAMINATED with exogenous carbon, what pretreatment would you PREFER to be applied to the sample prior to radiocarbon dating?	When SUBMITTING a bone, tooth or ivory sample to a radiocarbon dating laboratory, do you normally REQUEST a specific pretreatment method?	When you COLLECT/USE a radiocarbon date of a bone, tooth or ivory sample FROM THE LITERATURE for your own research, have you ever considered pretreatment information as a criterion to rank its reliability?	Before SUBMITTING a bone, tooth or ivory sample to a radiocarbon dating laboratory, do you EXPECT or SUSPECT that the sample is CONTAMINATED with exogenous carbon?	Before EXTRACTING COLLAGEN from a bone, tooth or ivory sample prior to radiocarbon dating, do you EXPECT or SUSPECT that the sample is CONTAMINATED with exogenous carbon?	Please RANK from lowest (rank = 1) to highest (rank = 5) importance each of the following CRITERIA to choose pretreatment before submitting bone, tooth or ivory samples to a radiocarbon dating laboratory. [Available amount of bone per sample]	Please RANK from lowest (rank = 1) to highest (rank = 5) importance each of the following CRITERIA to choose pretreatment before submitting bone, tooth or ivory samples to a radiocarbon dating laboratory. [Price per sample]	Please RANK from lowest (rank = 1) to highest (rank = 5) importance each of the following CRITERIA to choose pretreatment before submitting bone, tooth or ivory samples to a radiocarbon dating laboratory. [Research question under investigation]	Please RANK from lowest (rank = 1) to highest (rank = 5) importance each of the following CRITERIA to choose pretreatment before submitting bone, tooth or ivory samples to a radiocarbon dating laboratory. [I let the dating lab decide]	Please RANK from lowest (rank = 1) to highest (rank = 5) importance each of the following CRITERIA to choose pretreatment before submitting bone, tooth or ivory samples to a radiocarbon dating laboratory. [I choose pretreatment offered only by dating facilities with high international reputation]	Please RANK from lowest (rank = 1) to highest (rank = 5) importance each of the following CRITERIA to choose pretreatment before submitting bone, tooth or ivory samples to a radiocarbon dating laboratory. [Geographical origin of the bones]	Please RANK from lowest (rank = 1) to highest (rank = 5) importance each of the following CRITERIA to choose pretreatment before submitting bone, tooth or ivory samples to a radiocarbon dating laboratory. [Study species]	Please RANK from lowest (rank = 1) to highest (rank = 5) importance each of the following CRITERIA to choose pretreatment before submitting bone, tooth or ivory samples to a radiocarbon dating laboratory. [A priori knowledge of contamination]	Please RANK from lowest (rank = 1) to highest (rank = 5) importance each of the following CRITERIA to choose pretreatment before submitting bone, tooth or ivory samples to a radiocarbon dating laboratory. [Journal/Book/Report I am going to publish the C14 dates in]	Please RANK from lowest (rank = 1) to highest (rank = 5) importance each of the following CRITERIA to choose pretreatment before submitting bone, tooth or ivory samples to a radiocarbon dating laboratory. [Return time of dating results from the dating facility]	(Optional response) Please CITE one RESEARCH PAPER that you would cite to support your choice of the most reliable pretreatment of a bone, tooth or ivory sample for radiocarbon dating	(Optional response) Please feel free to MAKE COMMENTS about (i) the content or format of this survey and/or (ii) your experience in dating bone, tooth or ivory samples			Expert ID	Survey submission (day, time)
2019-12-02 13:55:06	2019-12-02 13:55:06	1	Geochemistry	Humans	YES	I don't know / I am unsure	4	I don't know / I am unsure	I don't know / I am unsure	I don't know / I am unsure	I have never submitted bone, tooth or ivory samples to a radiocarbon dating laboratory	I have never collected/used radiocarbon dates from the literature	I have never submitted a bone, tooth or ivory sample to a radiocarbon dating facility	I have never extracted collagen from a bone, tooth or ivory sample	4	3	3	4	4	1 (lowest importance)	1 (lowest importance)	5 (highest importance)	1 (lowest importance)	1 (lowest importance)	NA	sorry - have never had much to do with these sorts of samples, so can't really comment very authoritatively...	NA	I have never had much to do with these sorts of samples, so can’t really comment very authoritatively.	1	2019-12-02 13:55:06
2019-12-02 14:10:40	2019-12-02 14:10:40	2	Ecology (Palaeoecology)	Animals	NO	I don't know / I am unsure	4	I don't know / I am unsure	1 (weakly reliable)	I don't know / I am unsure	NO - pretreatment normally depends on the lab’s recommendations or experience	YES	Often	I have never extracted collagen from a bone, tooth or ivory sample	3	2	2	4	5 (highest importance)	2	2	4	3	3	NA	I tend to only trust laboratories where you can have dialogue with technicians to discuss the context of samples and best options for pretreatment. This is not always possible with low-cost high-throughput commercial labs, and the quality of the dates they produce is therefore likely to suffer.	NA	I tend to only trust laboratories where you can have dialogue with technicians to discuss the context of samples and best options for pretreatment. This is not always possible with low-cost high-throughput commercial labs, and the quality of the dates they produce is therefore likely to suffer. likely to suffer.	2	2019-12-02 14:10:40
2019-12-02 14:11:38	2019-12-02 14:11:38	3	Archaeology	Both animals and humans	NO	2	3	1 (weakly reliable)	2	Ultrafiltration (>30 kDa) of collagen gelatine	YES	YES	Sometimes	Sometimes	1 (lowest importance)	1 (lowest importance)	5 (highest importance)	1 (lowest importance)	3	1 (lowest importance)	1 (lowest importance)	4	1 (lowest importance)	1 (lowest importance)	Potter and Reuther (2012) American Antiquity 77(1):71-98	The most important criterion, far more important than pretreatment, and one that is often not considered (as exemplified in this survey) is _context_ of the specimen. That is, clear and unambiguous control of association and context of the sample with respect to the cultural activities in question. This criterion is best evaluated by the excavator (P.I.) in the field at the time of recovery, with…	Potter & Reuther (2012) American Antiquity 77:71-98 (https://doi.org/10.7183/0002-7316.77.1.71)	The most important criterion, far more important than pretreatment, and one that is often not considered (as exemplified in this survey) is ‘context’ of the specimen. That is, clear and unambiguous control of association and context of the sample with respect to the cultural activities in question. This criterion is best evaluated by the excavator (P.I.) in the field at the time of recovery, with…	3	2019-12-02 14:11:38
2019-12-02 14:27:10	2019-12-02 14:27:10	4	Geochronology	Both animals and humans	YES	5 (strongly reliable)	2	5 (strongly reliable)	1 (weakly reliable)	Hydroxyproline isolation from collagen gelatine	YES	YES	Always	Always	5 (highest importance)	3	5 (highest importance)	1 (lowest importance)	5 (highest importance)	5 (highest importance)	5 (highest importance)	5 (highest importance)	4	3	https://doi.org/10.1016/j.quascirev.2018.08.023	If AMS labs spent as much money on chemistry and biology as they do on physics, the inherent inaccuracy in most bone 14C dates would have been eliminated years ago.	Devièse et al. (2018) Quaternary Science Reviews 198:171-180 (https://doi.org/10.1016/j.quascirev.2018.08.023)	If AMS labs spent as much money on chemistry and biology as they do on physics, the inherent inaccuracy in most bone 14C dates would have been eliminated years ago.	4	2019-12-02 14:27:10
2019-12-02 15:22:27	2019-12-02 15:22:27	5	Archaeology	Both animals and humans	NO	4	3	3	2	Hydroxyproline isolation from collagen gelatine	NO - pretreatment normally depends on the lab’s recommendations or experience	YES	Sometimes	I have never extracted collagen from a bone, tooth or ivory sample	3	3	2	3	2	2	2	5 (highest importance)	1 (lowest importance)	1 (lowest importance)	www.pnas.org/cgi/doi/10.1073/pnas.1803624115 Becerra-Valdivia et al.	NA	Becerra-Valdivia et al (2018) Proceedings of the National Academy of Sciences 115:7000-7003 (https://doi.org/10.1073/pnas.1803624115)	NA	5	2019-12-02 15:22:27
2019-12-02 16:05:32	2019-12-02 16:05:32	6	Geochronology	Humans	YES	4	3	2	1 (weakly reliable)	Hydroxyproline isolation from collagen gelatine	NO - pretreatment normally depends on the lab’s recommendations or experience	YES	Always	Always	4	2	5 (highest importance)	3	5 (highest importance)	1 (lowest importance)	2	3	1 (lowest importance)	2	NA	NA	NA	NA	6	2019-12-02 16:05:32
2019-12-02 19:23:49	2019-12-02 19:23:49	7	Biochemistry and Chemistry	Both animals and humans	YES	3	3	3	3	I don't know / I am unsure	NO - pretreatment normally depends on the lab’s recommendations or experience	YES	Sometimes	Sometimes	4	1 (lowest importance)	3	5 (highest importance)	5 (highest importance)	4	1 (lowest importance)	5 (highest importance)	5 (highest importance)	4	DOI: https://doi.org/10.1017/RDC.2017.137	the pretreatment can depend on the type of contamination. if the sample is contaminated with PVA (for conservation), solvants are the solution before collagen extraction. But if the sample is contaminated with humic acids , NaOH wash can remove them (The NaOH-step was not mentioned in this survey). You can not choose the best method. In same cases, ultrafiltration is better in others not.	Boudin et al (2017) Radiocarbon 59: 1793-1807 (https://doi.org/10.1017/RDC.2017.137)	The pretreatment can depend on the type of contamination. If the sample is contaminated with PVA [PVA jargon revised by Brock et al. (2018, https://doi.org/10.1017/RDC.2017.68)] (for conservation), solvents are the solution before collagen extraction. But if the sample is contaminated with humic acids , NaOH wash can remove them (the NaOH-step was not mentioned in this survey). You can not choose…	7	2019-12-02 19:23:49
2019-12-02 19:26:01	2019-12-02 19:26:01	8	Geochronology	Both animals and humans	YES	5 (strongly reliable)	3	3	5 (strongly reliable)	Hydroxyproline isolation from collagen gelatine	NO - pretreatment normally depends on the lab’s recommendations or experience	YES	Always	Always	3	1 (lowest importance)	4	4	5 (highest importance)	2	2	5 (highest importance)	1 (lowest importance)	2	NA	NA	NA	NA	8	2019-12-02 19:26:01
2019-12-02 19:46:33	2019-12-02 19:46:33	9	Archaeology	Both animals and humans	YES	5 (strongly reliable)	4	4	3	Hydroxyproline isolation from collagen gelatine	YES	YES	Always	Always	1 (lowest importance)	1 (lowest importance)	1 (lowest importance)	1 (lowest importance)	1 (lowest importance)	1 (lowest importance)	1 (lowest importance)	1 (lowest importance)	1 (lowest importance)	1 (lowest importance)	NA	NA	NA	NA	9	2019-12-02 19:46:33
2019-12-02 20:02:47	2019-12-02 20:02:47	10	Archaeology	Both animals and humans	NO	I don't know / I am unsure	4	I don't know / I am unsure	1 (weakly reliable)	Ultrafiltration (>30 kDa) of collagen gelatine	NO - pretreatment normally depends on the lab’s recommendations or experience	YES	Always	Always	4	2	5 (highest importance)	4	5 (highest importance)	2	4	5 (highest importance)	2	3	Waterbolk 1971 (https://doi-org.sire.ub.edu/10.1017/S0079497X00012548)	Accuracy is crucial, that goes without saying. However, in the rush to push radiocarbon beyond its reasonable limit of applicability, there has been a tendency to overlook that accuracy is just the beginning. Ultimately, any interpretation of a radiocarbon date depends on issues of association. Waterbolk explained it very clearly almost 50 years ago, and that is why I choose to cite his paper has…	Waterbolk (1971) Proceedings of the Prehistoric Society 37:15-33 (https://doi.org/10.1017/S0079497X00012548)	Accuracy is crucial, that goes without saying. However, in the rush to push 14C dating beyond its reasonable limit of applicability, there has been a tendency to overlook that accuracy is just the beginning. Ultimately, any interpretation of a 14C date depends on issues of association. Waterbolk (1971) [https://doi.org/10.1017/S0033822200044118] explained it very clearly almost 50 years ago, and …	10	2019-12-02 20:02:47
2019-12-02 20:11:10	2019-12-02 20:11:10	11	Archaeology	Both animals and humans	NO	I don't know / I am unsure	3	2	3	Ultrafiltration (>30 kDa) of collagen gelatine	NO - pretreatment normally depends on the lab’s recommendations or experience	YES	Always	Always	4	1 (lowest importance)	4	5 (highest importance)	5 (highest importance)	1 (lowest importance)	1 (lowest importance)	4	1 (lowest importance)	2	Not applicable - I don't think we have a most reliable method yet!	This survey is deeply naive. In my opinion NONE of the methods listed (Longin, ultrafiltration, HYP, or XAD) are entirely reliable. XAD and HYP both suffer from potential column bleed, ultrafiltration has well documented risks of adding contaminants (and in my experience can also concentrate natural contaminants), Longin is probably good enough most of the time for well preserved Holocene bone (a…	NA	The standard and easiest pretreatment of bone would be the >30 kDa method developed by Brown et al. (1988). But one needs to consider the context and age of the bones. For poorly degraded bones, you need to use XAD purification or hydroxyproline dating. But hydroxyproline dating is far too expensive for my individuals unless they have a very rare specimen. Thus, XAD purification is cheaper and do…	11	2019-12-02 20:11:10
2019-12-02 20:41:09	2019-12-02 20:41:09	12	Biochemistry and Chemistry	Both animals and humans	YES	5 (strongly reliable)	5 (strongly reliable)	5 (strongly reliable)	2	XAD purification of collagen gelatine	YES	YES	Always	Often	3	3	3	1 (lowest importance)	3	5 (highest importance)	1 (lowest importance)	5 (highest importance)	1 (lowest importance)	3	There is not one single paper that will be acceptable for this. It all depends on the context of the bones. The standard and easiest pretreatment of bone would be the >30 kDa method developed by Brown et al. 1988 in Radiocarbon. But one needs to consider the context and age of the bones. For poorly degraded bones you need to use XAD or Hyp dating. But Hyp dating is far too expensive for my indivi…	This survey is far too general, and bones need to be dated using the correct pretreatment on a case by case basis. There is not a one pretreatment that fits all types of specimens. Still, the >30 kDa UF method is the easiest, cheapest and most reliable for lets say 80% of the specimens that come through a typical `14C laboratory.	NA	This survey is far too general, and bones need to be dated using the correct pretreatment on a case-by-case basis. There is not a one pretreatment that fits all types of specimens. Still, the >30 kDa UF method is the easiest, cheapest and most reliable for let’s say 80% of the specimens that come through a typical 14C laboratory.	12	2019-12-02 20:41:09
2019-12-02 20:41:46	2019-12-02 20:41:46	13	Geochemistry	Both animals and humans	YES	5 (strongly reliable)	4	4	1 (weakly reliable)	Hydroxyproline isolation from collagen gelatine	YES	YES	Always	Always	5 (highest importance)	1 (lowest importance)	4	1 (lowest importance)	5 (highest importance)	4	1 (lowest importance)	5 (highest importance)	1 (lowest importance)	1 (lowest importance)	Gillespie et al (1984 Journal of Archaeological Science 11, 165-170)	(i) This is a little tricky for someone like me who has worked in radiocarbon laboratories since 1970, where I mainly did the chemistry and dating, not the submitting. These materials have always been difficult in the lab, because they are always contaminated and often have only small amounts of protein for dating. (ii) Later when I chose laboratories based on availability and/or funding, the Oxf…	Gillespie et al (1984) Journal of Archaeological Science 11:165-170 (https://doi.org/10.1016/0305-4403(84)90051-7)	This is a little tricky for someone like me who has worked in 14C laboratories since 1970, where I mainly did the chemistry and dating, not the submitting. These materials have always been difficult in the lab, because they are always contaminated and often have only small amounts of protein for dating. Later, when I chose laboratories based on availability and/or funding, ORAU’S ultrafiltration …	13	2019-12-02 20:41:46
2019-12-02 21:43:10	2019-12-02 21:43:10	14	Geology	Both animals and humans	NO	I don't know / I am unsure	3	I don't know / I am unsure	2	Ultrafiltration (>30 kDa) of collagen gelatine	NO - pretreatment normally depends on the lab’s recommendations or experience	NO	Often	I have never extracted collagen from a bone, tooth or ivory sample	4	3	4	4	3	4	2	3	1 (lowest importance)	3	NA	NA	NA	NA	14	2019-12-02 21:43:10
2019-12-02 22:04:12	2019-12-02 22:04:12	15	Archaeology	Both animals and humans	YES	5 (strongly reliable)	4	4	2	Hydroxyproline isolation from collagen gelatine	YES	YES	Often	Often	4	1 (lowest importance)	5 (highest importance)	4	5 (highest importance)	5 (highest importance)	1 (lowest importance)	4	1 (lowest importance)	1 (lowest importance)	NA	NA	NA	NA	15	2019-12-02 22:04:12
2019-12-02 23:06:20	2019-12-02 23:06:20	16	Archaeology	Both animals and humans	YES	3	4	I don't know / I am unsure	2	Hydroxyproline isolation from collagen gelatine	YES	YES	Always	Always	5 (highest importance)	3	4	1 (lowest importance)	4	2	4	5 (highest importance)	1 (lowest importance)	3	https://doi.org/10.1017/RDC.2017.23	In my opinion, the biggest drawback to radiocarbon research is the lack of pretreatment info and quality criteria published alongside C14 dates, so that the reliability of the dates cannot be established by other researchers. This renders much of the published data very unhelpful.	Huels et al (2017) Radiocarbon 59:1543-1552 (https://doi.org/10.1017/RDC.2017.23)	In my opinion, the biggest drawback to 14C research is the lack of pretreatment information and quality criteria published alongside 14C dates, so that the reliability of the dates cannot be established by other researchers. This renders much of the published data very unhelpful.	16	2019-12-02 23:06:20
2019-12-02 23:26:50	2019-12-02 23:26:50	17	Palaeontology	Animals	NO	5 (strongly reliable)	4	4	2	Hydroxyproline isolation from collagen gelatine	YES	YES	Sometimes	I have never extracted collagen from a bone, tooth or ivory sample	4	4	2	4	5 (highest importance)	2	1 (lowest importance)	4	3	2	NA	NA	NA	NA	17	2019-12-02 23:26:50
2019-12-03 00:12:51	2019-12-03 00:12:51	18	Geochronology	Both animals and humans	YES	1 (weakly reliable)	4	1 (weakly reliable)	4	Ultrafiltration (>30 kDa) of collagen gelatine	NO - pretreatment normally depends on the lab’s recommendations or experience	YES	Sometimes	Always	3	2	4	3	5 (highest importance)	3	3	4	4	5 (highest importance)	NA	NA	NA	NA	18	2019-12-03 00:12:51
2019-12-03 00:16:03	2019-12-03 00:16:03	19	Archaeology	Animals	NO	5 (strongly reliable)	3	3	1 (weakly reliable)	Hydroxyproline isolation from collagen gelatine	NO - pretreatment normally depends on the lab’s recommendations or experience	YES	Always	I have never extracted collagen from a bone, tooth or ivory sample	5 (highest importance)	1 (lowest importance)	5 (highest importance)	4	4	1 (lowest importance)	5 (highest importance)	5 (highest importance)	1 (lowest importance)	1 (lowest importance)	Deviese at al 2018 Increasing accuracy for the radiocarbon dating of sites occupied by the first Americans	NA	Devièse at al (2018) Quaternary Science Reviews 198:171-180 (https://doi.org/10.1016/j.quascirev.2018.08.023)	NA	19	2019-12-03 00:16:03
2019-12-03 00:25:42	2019-12-03 00:25:42	20	Archaeology	Humans	NO	2	2	2	4	I don't know / I am unsure	NO - pretreatment normally depends on the lab’s recommendations or experience	YES	I have never submitted a bone, tooth or ivory sample to a radiocarbon dating facility	I have never extracted collagen from a bone, tooth or ivory sample	3	3	4	4	5 (highest importance)	1 (lowest importance)	3	1 (lowest importance)	4	1 (lowest importance)	NA	NA	NA	NA	20	2019-12-03 00:25:42
2019-12-03 00:34:37	2019-12-03 00:34:37	21	Palaeontology	Animals	NO	5 (strongly reliable)	3	5 (strongly reliable)	1 (weakly reliable)	XAD purification of collagen gelatine	YES	YES	Always	Always	5 (highest importance)	4	5 (highest importance)	1 (lowest importance)	5 (highest importance)	3	3	5 (highest importance)	2	3	McDonald, H.G., T.W. Stafford Jr., and D.M. Gnidovec. 2015. Youngest radiocarbon date for Jefferson's ground sloth, Megalonyx jeffersonii (Xenarthra, Megalonychidae). Quaternary Research 83(2):355-359.	NA	McDonald et al (2015) Quaternary Research 83:355-359 (https://doi.org/10.1016/j.yqres.2014.11.006)	NA	21	2019-12-03 00:34:37
2019-12-03 00:49:31	2019-12-03 00:49:31	22	Archaeology	Both animals and humans	YES	4	4	4	1 (weakly reliable)	Hydroxyproline isolation from collagen gelatine	YES	YES	Always	Always	4	2	5 (highest importance)	1 (lowest importance)	5 (highest importance)	4	2	5 (highest importance)	1 (lowest importance)	2	Gilmour 2015 Quaternary Research 83:127-136	NA	Gilmour et al (2015) Quaternary Research 83:127-136 (https://doi.org/10.1016/j.yqres.2014.09.003)	NA	22	2019-12-03 00:49:31
2019-12-03 03:30:42	2019-12-03 03:30:42	23	Palaeontology	Animals	NO	I don't know / I am unsure	3	5 (strongly reliable)	2	XAD purification of collagen gelatine	YES	YES	Sometimes	Sometimes	3	3	5 (highest importance)	2	5 (highest importance)	3	4	3	1 (lowest importance)	3	Stafford et al. 1991 Journal of Archaeological Science 18:35-72	I am surprised to see that there are not any questions about using C/N ratios.	Stafford et al (1991) Journal of Archaeological Science 18:35-72 (https://doi.org/10.1016/0305-4403(91)90078-4)	I am surprised to see that there are not any questions about using C:N ratios.	23	2019-12-03 03:30:42
2019-12-03 04:26:58	2019-12-03 04:26:58	24	Archaeology	Humans	NO	I don't know / I am unsure	5 (strongly reliable)	I don't know / I am unsure	4	Ultrafiltration (>30 kDa) of collagen gelatine	NO - pretreatment normally depends on the lab’s recommendations or experience	YES	Sometimes	Sometimes	4	3	1 (lowest importance)	4	5 (highest importance)	2	1 (lowest importance)	5 (highest importance)	2	1 (lowest importance)	NA	NA	NA	NA	24	2019-12-03 04:26:58
2019-12-03 05:54:52	2019-12-03 05:54:52	25	Archaeology	Animals	NO	I don't know / I am unsure	5 (strongly reliable)	I don't know / I am unsure	I don't know / I am unsure	I don't know / I am unsure	NO - pretreatment normally depends on the lab’s recommendations or experience	YES	Sometimes	I have never extracted collagen from a bone, tooth or ivory sample	3	1 (lowest importance)	5 (highest importance)	3	5 (highest importance)	1 (lowest importance)	1 (lowest importance)	5 (highest importance)	1 (lowest importance)	1 (lowest importance)	NA	NA	NA	NA	25	2019-12-03 05:54:52
2019-12-03 06:08:16	2019-12-03 06:08:16	26	Archaeology	Animals	NO	3	3	3	2	Hydroxyproline isolation from collagen gelatine	YES	YES	Always	Always	3	3	5 (highest importance)	1 (lowest importance)	5 (highest importance)	2	2	4	1 (lowest importance)	1 (lowest importance)	https://doi.org/10.1073/pnas.1803624115	Despite my answers to your survey, I remain unconvinced that any pretreatment method is better than any other. if I'm not mistaken, that was a conclusion of the last International Radiocarbon Intercomparison	Becerra-Valdivia et al (2018) Proceedings of the National Academy of Sciences 115:7000-7003 (https://doi.org/10.1073/pnas.1803624115)	Despite my answers to your survey, I remain unconvinced that any pretreatment method is better than any other. if I’m not mistaken, that was a conclusion of the last International Radiocarbon Intercomparison.	26	2019-12-03 06:08:16
2019-12-03 06:41:07	2019-12-03 06:41:07	27	Archaeology	Humans	NO	I don't know / I am unsure	4	I don't know / I am unsure	I don't know / I am unsure	I don't know / I am unsure	NO - pretreatment normally depends on the lab’s recommendations or experience	NO	Always	Always	1 (lowest importance)	4	3	5 (highest importance)	5 (highest importance)	1 (lowest importance)	1 (lowest importance)	1 (lowest importance)	1 (lowest importance)	2	NA	I have had a good amount of experience with various labs. There are only a few I trust based on results, but with the labs I trust, I always follow their recommendations.	NA	I have had a good amount of experience with various 14C labs. There are only a few I trust based on results but, with the labs I trust, I always follow their recommendations.	27	2019-12-03 06:41:07
2019-12-03 07:30:17	2019-12-03 07:30:17	28	Biochemistry and Chemistry	Both animals and humans	YES	4	4	4	4	I don't know / I am unsure	YES	YES	Always	Always	4	1 (lowest importance)	5 (highest importance)	3	5 (highest importance)	3	4	4	2	2	NA	I don't believe there is one "best method". The different methods each balance strengths and weaknesses, advantages and disadvantages. Different burial environments result in different collagen chemistries, and introduce different contaminants. A method that works well in one circumstance might not be optimal in another. My experience is also that elaborate methods tend to have advantages when pr…	NA	I don’t believe there is one ‘best method’. The different methods each balance strengths and weaknesses, advantages and disadvantages. Different burial environments result in different collagen chemistries, and introduce different contaminants. A method that works well in one circumstance might not be optimal in another. My experience is also that elaborate methods tend to have advantages when pr…	28	2019-12-03 07:30:17
2019-12-03 09:52:37	2019-12-03 09:52:37	29	Archaeology	Animals	YES	I don't know / I am unsure	3	3	I don't know / I am unsure	XAD purification of collagen gelatine	NO - pretreatment normally depends on the lab’s recommendations or experience	YES	Often	Often	4	3	2	2	4	3	4	4	2	2	NA	NA	NA	NA	29	2019-12-03 09:52:37
2019-12-03 13:45:57	2019-12-03 13:45:57	30	Biochemistry and Chemistry	Both animals and humans	NO	3	1 (weakly reliable)	1 (weakly reliable)	4	Gelatinization with none of the previous three pretreatments	NO - pretreatment normally depends on the lab’s recommendations or experience	NO	Sometimes	Always	1 (lowest importance)	1 (lowest importance)	4	4	5 (highest importance)	1 (lowest importance)	1 (lowest importance)	1 (lowest importance)	1 (lowest importance)	1 (lowest importance)	NA	NA	NA	NA	30	2019-12-03 13:45:57
2019-12-03 15:15:02	2019-12-03 15:15:02	31	Archaeology	Both animals and humans	YES	3	3	1 (weakly reliable)	3	Hydroxyproline isolation from collagen gelatine	YES	YES	Always	Always	5 (highest importance)	2	5 (highest importance)	2	3	4	1 (lowest importance)	3	1 (lowest importance)	1 (lowest importance)	NA	NA	NA	NA	31	2019-12-03 15:15:02
2019-12-03 18:05:30	2019-12-03 18:05:30	32	Archaeology	Both animals and humans	NO	I don't know / I am unsure	5 (strongly reliable)	I don't know / I am unsure	5 (strongly reliable)	Ultrafiltration (>30 kDa) of collagen gelatine	I have never submitted bone, tooth or ivory samples to a radiocarbon dating laboratory	NO	I have never submitted a bone, tooth or ivory sample to a radiocarbon dating facility	Sometimes	1 (lowest importance)	1 (lowest importance)	1 (lowest importance)	1 (lowest importance)	1 (lowest importance)	1 (lowest importance)	1 (lowest importance)	1 (lowest importance)	1 (lowest importance)	1 (lowest importance)	NA	Before sending any samples for radiocarbon dating I would exctract the collagen myself following the modified Longin method from Brown et al. 1988. If I am to deal with modern och marine /freshwater specimens I would extract lipids (Choloform:methanol) from the samples. Even though it may not affect the dating of them.	NA	Before sending any samples for 14C dating, I would extract the collagen myself following the modified Longin method from Brown et al. (1988, https://doi.org/10.1017/S0033822200044118). If I am to deal with modern marine /freshwater specimens I would extract lipids (choloform:methanol) from the samples —even though it may not affect the dating of them.	32	2019-12-03 18:05:30
2019-12-03 18:07:10	2019-12-03 18:07:10	33	Physics	Animals	YES	5 (strongly reliable)	2	3	4	Hydroxyproline isolation from collagen gelatine	I have never submitted bone, tooth or ivory samples to a radiocarbon dating laboratory	YES	I have never submitted a bone, tooth or ivory sample to a radiocarbon dating facility	Always	5 (highest importance)	1 (lowest importance)	5 (highest importance)	1 (lowest importance)	2	4	3	5 (highest importance)	1 (lowest importance)	4	https://doi.org/10.1017/RDC.2016.82	NA	Cersoy et al (2017) Radiocarbon 59:679-694 (https://doi.org/10.1017/RDC.2016.82)	NA	33	2019-12-03 18:07:10
2019-12-03 18:07:56	2019-12-03 18:07:56	34	Geochemistry	Animals	YES	4	3	3	3	Hydroxyproline isolation from collagen gelatine	YES	YES	Always	Always	5 (highest importance)	4	3	1 (lowest importance)	5 (highest importance)	5 (highest importance)	2	5 (highest importance)	1 (lowest importance)	5 (highest importance)	NA	NA	NA	NA	34	2019-12-03 18:07:56
2019-12-03 18:41:03	2019-12-03 18:41:03	35	Physics	Humans	YES	3	4	4	5 (strongly reliable)	Ultrafiltration (>30 kDa) of collagen gelatine	I have never submitted bone, tooth or ivory samples to a radiocarbon dating laboratory	YES	I have never submitted a bone, tooth or ivory sample to a radiocarbon dating facility	Sometimes	1 (lowest importance)	1 (lowest importance)	1 (lowest importance)	1 (lowest importance)	1 (lowest importance)	1 (lowest importance)	1 (lowest importance)	1 (lowest importance)	1 (lowest importance)	1 (lowest importance)	NA	NA	NA	NA	35	2019-12-03 18:41:03
2019-12-03 19:07:34	2019-12-03 19:07:34	36	Evolutionary Biology	Animals	NO	5 (strongly reliable)	4	I don't know / I am unsure	1 (weakly reliable)	Hydroxyproline isolation from collagen gelatine	NO - pretreatment normally depends on the lab’s recommendations or experience	YES	Sometimes	I have never extracted collagen from a bone, tooth or ivory sample	4	4	2	4	5 (highest importance)	2	1 (lowest importance)	3	3	4	https://doi.org/10.1038/s41559-018-0722-0	NA	Kosintsev et al (2018) Nature Ecology & Evolution 3:31-38 (https://doi.org/10.1038/s41559-018-0722-0)	NA	36	2019-12-03 19:07:34
2019-12-03 19:30:43	2019-12-03 19:30:43	37	Palaeontology	Animals	NO	I don't know / I am unsure	I don't know / I am unsure	I don't know / I am unsure	I don't know / I am unsure	Hydroxyproline isolation from collagen gelatine	NO - pretreatment normally depends on the lab’s recommendations or experience	YES	Always	Always	3	3	3	3	3	3	4	3	5 (highest importance)	3	NA	Very important survey! Thank you very much.	NA	Very important survey! Thank you very much.	37	2019-12-03 19:30:43
2019-12-03 21:04:04	2019-12-03 21:04:04	38	Biochemistry and Chemistry	Both animals and humans	YES	5 (strongly reliable)	3	I don't know / I am unsure	3	Hydroxyproline isolation from collagen gelatine	I have never submitted bone, tooth or ivory samples to a radiocarbon dating laboratory	YES	I have never submitted a bone, tooth or ivory sample to a radiocarbon dating facility	Sometimes	1 (lowest importance)	1 (lowest importance)	1 (lowest importance)	1 (lowest importance)	1 (lowest importance)	1 (lowest importance)	1 (lowest importance)	1 (lowest importance)	1 (lowest importance)	1 (lowest importance)	NA	I haven't been able to answer many of the questions, as I worked in a C14 lab but have never submitted bones (other than ones I was going to pretreat myself in my own lab!). However, when I lecture about the practicals of C14 dating (especially to students/practitioners in forensic archaeology/anthropology) I cover how to select a lab, and make it clear that I might pick different labs for differ…	NA	I haven't been able to answer many of the questions, as I worked in a 14C lab but have never submitted bones (other than ones I was going to pretreat myself in my own lab!). However, when I lecture about the practicals of 14C dating (especially to students/practitioners in forensic archaeology/anthropology) I cover how to select a lab, and make it clear that I might pick different labs for differ…	38	2019-12-03 21:04:04
2019-12-03 21:09:57	2019-12-03 21:09:57	39	Physics	Both animals and humans	YES	I don't know / I am unsure	5 (strongly reliable)	I don't know / I am unsure	3	Ultrafiltration (>30 kDa) of collagen gelatine	I have never submitted bone, tooth or ivory samples to a radiocarbon dating laboratory	YES	I have never submitted a bone, tooth or ivory sample to a radiocarbon dating facility	Always	4	2	3	3	3	1 (lowest importance)	3	2	4	1 (lowest importance)	NA	NA	NA	NA	39	2019-12-03 21:09:57
2019-12-04 01:08:17	2019-12-04 01:08:17	40	Physics	Humans	YES	2	2	I don't know / I am unsure	4	Gelatinization with none of the previous three pretreatments	I have never submitted bone, tooth or ivory samples to a radiocarbon dating laboratory	YES	I have never submitted a bone, tooth or ivory sample to a radiocarbon dating facility	Often	3	1 (lowest importance)	5 (highest importance)	4	1 (lowest importance)	1 (lowest importance)	3	5 (highest importance)	2	1 (lowest importance)	NA	This options given in this survey are far too simple in my opinion. The radiocarbon community in general often assumes there is a perfect pretreatment method for a given sample type. In my experience it is often more promising to determine the kind of contamination more precisely and apply a specific cleaning method, e.g. finding a proper solvent for a varnished sample or ensuring proper removal …	NA	The options given in this survey are far too simple in my opinion. The 14C community in general often assumes there is a perfect pretreatment method for a given sample type. In my experience, it is often more promising to determine the kind of contamination more precisely and apply a specific cleaning method, e.g. finding a proper solvent for a varnished sample or ensuring proper removal of large…	40	2019-12-04 01:08:17
2019-12-04 01:51:22	2019-12-04 01:51:22	41	Palaeontology	Animals	YES	I don't know / I am unsure	2	2	I don't know / I am unsure	I don't know / I am unsure	NO - pretreatment normally depends on the lab’s recommendations or experience	YES	Often	Often	2	2	4	3	5 (highest importance)	1 (lowest importance)	5 (highest importance)	5 (highest importance)	2	2	NA	NA	NA	NA	41	2019-12-04 01:51:22
2019-12-04 02:14:18	2019-12-04 02:14:18	42	Archaeology	Both animals and humans	NO	3	3	5 (strongly reliable)	3	XAD purification of collagen gelatine	YES	YES	Often	Often	5 (highest importance)	3	5 (highest importance)	2	3	5 (highest importance)	5 (highest importance)	5 (highest importance)	2	3	Waters 2014 American Antiquity 541-548	In comparing results by splitting samples for XAD and Ultrafiltration, XAD performed better in matching age provided by charcoal and projectile point type for Folsom sites on Southern Plains of North America.	Waters & Stafford (2014) American Antiquity 79:541-548 (https://doi.org/10.7183/0002-7316.79.3.541)	In comparing results by splitting samples for XAD purification and ultrafiltration, XAD purification performed better in matching age provided by charcoal and projectile point type for Folsom sites on Southern Plains of North America.	42	2019-12-04 02:14:18
2019-12-04 02:59:30	2019-12-04 02:59:30	43	Geochemistry	Animals	YES	I don't know / I am unsure	I don't know / I am unsure	I don't know / I am unsure	I don't know / I am unsure	I don't know / I am unsure	NO - pretreatment normally depends on the lab’s recommendations or experience	NO	Never	I have never extracted collagen from a bone, tooth or ivory sample	2	4	3	3	4	3	1 (lowest importance)	2	1 (lowest importance)	3	NA	NA	NA	NA	43	2019-12-04 02:59:30
2019-12-04 04:21:02	2019-12-04 04:21:02	44	Palaeontology	Animals	YES	4	4	4	3	Hydroxyproline isolation from collagen gelatine	YES	YES	Always	Always	3	3	4	4	4	4	3	4	1 (lowest importance)	2	NA	Rather than cite a specific study, I find that projects that date different fractions of bone samples to gauge source of contamination and the success of its subsequent removal offer the most reliable age estimates. For instance, if a study dates the ABA collagen and ultra-filtered collagen, and may even choose to do some direct dating of proteins, then the age of that specimen is much more relia…	NA	I find that projects that date different fractions of bone samples to gauge source of contamination and the success of its subsequent removal offer the most reliable age estimates. For instance, if a study dates the Acid-Base-Acid collagen and ultrafiltered collagen, and may even choose to do some direct dating of proteins, then the age of that specimen is much more reliable since the source and …	44	2019-12-04 04:21:02
2019-12-04 04:33:24	2019-12-04 04:33:24	45	Geochronology	Both animals and humans	YES	5 (strongly reliable)	4	5 (strongly reliable)	2	XAD purification of collagen gelatine	YES	YES	Often	Often	1 (lowest importance)	1 (lowest importance)	1 (lowest importance)	5 (highest importance)	5 (highest importance)	1 (lowest importance)	1 (lowest importance)	1 (lowest importance)	1 (lowest importance)	1 (lowest importance)	NA	Since I run a 14C lab (and I suspect this is also true for a significant fraction of the people contacted for this survey), many of the questions about sample submission as phased are impossible to answer sensibly. Also, some of the conditions that are set up for the questions are completely impractical: eg for the question on page 2 show me one single lab on the entire planet that could return a…	NA	Since I run a 14C lab (and I suspect this is also true for a significant fraction of the people contacted for this survey), many of the questions about sample submission as phased are impossible to answer sensibly. Also, some of the conditions that are set up for the questions are completely impractical, e.g., for the questions on section 2 (Pretreatment) show me one single 14C lab on the entire …	45	2019-12-04 04:33:24
2019-12-04 10:56:20	2019-12-04 10:56:20	46	Geochronology	Both animals and humans	YES	5 (strongly reliable)	4	I don't know / I am unsure	2	Hydroxyproline isolation from collagen gelatine	YES	YES	Always	Always	3	1 (lowest importance)	4	1 (lowest importance)	4	4	1 (lowest importance)	5 (highest importance)	1 (lowest importance)	1 (lowest importance)	NA	I found some of this very difficult to answer given that I am the radiocarbon lab (I hope I've been consistent and what follows is not too pedantic). The effect of age of the sample is extremely important in terms of deciding pretreatment and expected effect of the contamination. E.g. I would consider doing a simple ABA-gelatinisation on rodent bones too small for other methods if they were only …	NA	I found some of this very difficult to answer given that I am the 14C lab (I hope I’ve been consistent and what follows is not too pedantic). The effect of age of the sample is extremely important in terms of deciding pretreatment and expected effect of the contamination, e.g., I would consider doing a simple Acid-Base-Acid-gelatinization on rodent bones too small for other methods if they were o…	46	2019-12-04 10:56:20
2019-12-04 12:38:56	2019-12-04 12:38:56	47	Geochronology	Animals	NO	I don't know / I am unsure	I don't know / I am unsure	I don't know / I am unsure	I don't know / I am unsure	I don't know / I am unsure	NO - pretreatment normally depends on the lab’s recommendations or experience	YES	I have never submitted a bone, tooth or ivory sample to a radiocarbon dating facility	I have never extracted collagen from a bone, tooth or ivory sample	1 (lowest importance)	1 (lowest importance)	1 (lowest importance)	1 (lowest importance)	1 (lowest importance)	1 (lowest importance)	1 (lowest importance)	1 (lowest importance)	1 (lowest importance)	1 (lowest importance)	NA	NA	NA	NA	47	2019-12-04 12:38:56
2019-12-04 14:02:03	2019-12-04 14:02:03	48	Geochronology	Both animals and humans	NO	4	3	I don't know / I am unsure	1 (weakly reliable)	Hydroxyproline isolation from collagen gelatine	YES	YES	Always	Always	4	3	4	4	5 (highest importance)	4	3	5 (highest importance)	3	3	10.1002/rcm.8047	The use of the word 'contamination' in this survey does not accurately reflect diagenetic processes that result in the degradation of collagen without any contamination per se.	Devièse et al (2017) Rapid Communications in Mass Spectrometry 32:373-379 (https://doi.org/10.1002/rcm.8047)	The use of the word ‘contamination’ in this survey does not accurately reflect diagenetic processes that result in the degradation of collagen without any contamination per se.	48	2019-12-04 14:02:03
2019-12-05 18:32:06	2019-12-05 18:32:06	49	Geochemistry	Humans	YES	I don't know / I am unsure	5 (strongly reliable)	I don't know / I am unsure	3	Ultrafiltration (>30 kDa) of collagen gelatine	YES	YES	Often	Always	3	3	4	2	4	3	3	5 (highest importance)	3	4	NA	NA	NA	NA	49	2019-12-05 18:32:06
2019-12-07 00:12:03	2019-12-07 00:12:03	50	Palaeontology	Animals	YES	I don't know / I am unsure	5 (strongly reliable)	5 (strongly reliable)	2	I don't know / I am unsure	YES	YES	Sometimes	Sometimes	2	1 (lowest importance)	5 (highest importance)	5 (highest importance)	4	4	3	5 (highest importance)	1 (lowest importance)	1 (lowest importance)	NA	We've always used only labs that pretreat the samples, or pre-treated in our own lab before sending for analysis. This is collagen extraction with ultrafiltration (30kD) at minimum. If I suspected carbon contamination, I wouldn't submit the sample, or would treat to remove it. For example, there were a few bones I knew were treated with consolidant. We took sample from area that I thought would h…	NA	We’ve always used only 14C labs that pretreat the samples, or pre-treated in our own lab before sending for analysis. This is collagen extraction with ultrafiltration (30kD) at minimum. If I suspected carbon contamination, I wouldn’t submit the sample, or would treat to remove it. For example, there were a few bones I knew were treated with consolidant. We took a sample from an area that I though…	50	2019-12-07 00:12:03
2019-12-07 07:38:07	2019-12-07 07:38:07	51	Archaeology	Both animals and humans	YES	5 (strongly reliable)	1 (weakly reliable)	5 (strongly reliable)	1 (weakly reliable)	Hydroxyproline isolation from collagen gelatine	YES	YES	Always	Always	1 (lowest importance)	2	1 (lowest importance)	1 (lowest importance)	4	1 (lowest importance)	1 (lowest importance)	5 (highest importance)	1 (lowest importance)	1 (lowest importance)	Deviese et al. 2018, Increasing Accuracy of the radiocarbon dating of sites occupied by the first Americans	(i) I did not fully understand the last question on page 3. (ii) I have dated many bones. I would only trust XAD and HYP extractions to provide reliable ages free of contaminants. I have seen all other methods fail. I tell my classes to consider ages derived on bone to be minimum ages (for the most part) unless they are XAD or HYP extractions. Better to pay more and get only one age that is relia…	Devièse et al. (2018) Quaternary Science Reviews 198:171-180 (https://doi.org/10.1016/j.quascirev.2018.08.023)	I have dated many bones. I would only trust XAD and hydroxyproline extractions to provide reliable ages free of contaminants. I have seen all other methods fail. I tell my classes to consider ages derived on bone to be minimum ages (for the most part) unless they are XAD or HYP extractions. Better to pay more and get only one age that is reliable, than to spend the same amount for three ages on l…	51	2019-12-07 07:38:07
2019-12-08 02:45:07	2019-12-08 02:45:07	52	Physics	Both animals and humans	YES	2	5 (strongly reliable)	I don't know / I am unsure	1 (weakly reliable)	Ultrafiltration (>30 kDa) of collagen gelatine	NO - pretreatment normally depends on the lab’s recommendations or experience	YES	Always	Always	1 (lowest importance)	1 (lowest importance)	1 (lowest importance)	1 (lowest importance)	1 (lowest importance)	1 (lowest importance)	1 (lowest importance)	1 (lowest importance)	1 (lowest importance)	1 (lowest importance)	NA	I was head of 2 14C labs, so I never submitted bones to another lab for pretreatement	NA	I was head of two 14C labs, so I never submitted bones to another lab for pretreatement.	52	2019-12-08 02:45:07
2019-12-08 22:35:33	2019-12-08 22:35:33	53	Archaeology	Both animals and humans	YES	I don't know / I am unsure	5 (strongly reliable)	I don't know / I am unsure	5 (strongly reliable)	Ultrafiltration (>30 kDa) of collagen gelatine	YES	YES	Always	Always	1 (lowest importance)	1 (lowest importance)	1 (lowest importance)	5 (highest importance)	5 (highest importance)	3	1 (lowest importance)	4	1 (lowest importance)	2	Cook 2012 Radiocarbon 54, 845	NA	Cook et al (2012) Radiocarbon 54:845-853 (https://doi.org/10.2458/azu_js_rc.v.16161)	NA	53	2019-12-08 22:35:33
2019-12-10 09:12:28	2019-12-10 09:12:28	54	Biochemistry and Chemistry	Animals	YES	4	5 (strongly reliable)	I don't know / I am unsure	1 (weakly reliable)	Ultrafiltration (>30 kDa) of collagen gelatine	NO - pretreatment normally depends on the lab’s recommendations or experience	YES	Never	Never	1 (lowest importance)	2	4	4	5 (highest importance)	4	1 (lowest importance)	4	1 (lowest importance)	1 (lowest importance)	I only submitted samples that I thought were good (not contaminated) and I submitted them to a lab with a good reputation in the field, so I didn't focus on the pre-treatment specifically.	NA	NA	I only submitted samples that I thought were good (not contaminated) and I submitted them to a lab with a good reputation in the field, so I didn't focus on the pretreatment specifically.	54	2019-12-10 09:12:28
2019-12-10 10:47:40	2019-12-10 10:47:40	55	Biochemistry and Chemistry	Both animals and humans	YES	4	5 (strongly reliable)	3	2	Ultrafiltration (>30 kDa) of collagen gelatine	YES	YES	Always	Always	4	1 (lowest importance)	3	1 (lowest importance)	1 (lowest importance)	3	1 (lowest importance)	5 (highest importance)	1 (lowest importance)	1 (lowest importance)	NA	NA	NA	NA	55	2019-12-10 10:47:40
2019-12-10 12:37:03	2019-12-10 12:37:03	56	Anthropology	Humans	NO	I don't know / I am unsure	5 (strongly reliable)	I don't know / I am unsure	I don't know / I am unsure	I don't know / I am unsure	NO - pretreatment normally depends on the lab’s recommendations or experience	YES	Sometimes	I have never extracted collagen from a bone, tooth or ivory sample	5 (highest importance)	4	5 (highest importance)	4	5 (highest importance)	4	1 (lowest importance)	2	1 (lowest importance)	4	NA	I have to confess that so far I more or less relied on the advice of collaborators that have more experience with regards to sample preparation of radiocarbon samples. As faculty at a University of California campus I normally submit all samples to the lab at UC Irvine, of which also many people that know more about isotopes told me, that it is a good lab. However, if their pretreatment is the be…	NA	I have to confess that so far I more or less relied on the advice of collaborators that have more experience with regards to sample preparation of 14C samples. As faculty at a University of California campus I normally submit all samples to the 14C lab at UC Irvine [https://sites.uci.edu/keckams], of which also many people that know more about isotopes told me, that it is a good lab. However, if …	56	2019-12-10 12:37:03
2019-12-10 15:30:20	2019-12-10 15:30:20	57	Palaeontology	Animals	NO	I don't know / I am unsure	I don't know / I am unsure	I don't know / I am unsure	I don't know / I am unsure	I don't know / I am unsure	NO - pretreatment normally depends on the lab’s recommendations or experience	NO	Always	Always	4	3	5 (highest importance)	4	2	2	3	5 (highest importance)	1 (lowest importance)	4	Not sure	NA	NA	NA	57	2019-12-10 15:30:20
2019-12-10 16:47:38	2019-12-10 16:47:38	58	Geochronology	Animals	YES	4	4	3	1 (weakly reliable)	Hydroxyproline isolation from collagen gelatine	YES	YES	Sometimes	Sometimes	4	1 (lowest importance)	2	1 (lowest importance)	3	5 (highest importance)	2	5 (highest importance)	1 (lowest importance)	1 (lowest importance)	NA	NA	NA	NA	58	2019-12-10 16:47:38
2019-12-10 17:33:10	2019-12-10 17:33:10	59	Geochronology	Both animals and humans	YES	3	3	3	4	I don't know / I am unsure	I have never submitted bone, tooth or ivory samples to a radiocarbon dating laboratory	YES	I have never submitted a bone, tooth or ivory sample to a radiocarbon dating facility	Always	1 (lowest importance)	1 (lowest importance)	1 (lowest importance)	1 (lowest importance)	1 (lowest importance)	1 (lowest importance)	1 (lowest importance)	1 (lowest importance)	1 (lowest importance)	1 (lowest importance)	NA	NA	NA	NA	59	2019-12-10 17:33:10
2019-12-10 17:38:26	2019-12-10 17:38:26	60	Archaeology	Both animals and humans	YES	4	I don't know / I am unsure	I don't know / I am unsure	1 (weakly reliable)	XAD purification of collagen gelatine	YES	YES	Always	Always	5 (highest importance)	3	5 (highest importance)	3	5 (highest importance)	4	5 (highest importance)	5 (highest importance)	5 (highest importance)	4	NA	NA	NA	NA	60	2019-12-10 17:38:26
2019-12-10 17:56:56	2019-12-10 17:56:56	61	Archaeology	Animals	NO	5 (strongly reliable)	4	I don't know / I am unsure	1 (weakly reliable)	Hydroxyproline isolation from collagen gelatine	NO - pretreatment normally depends on the lab’s recommendations or experience	NO	Always	Always	1 (lowest importance)	2	2	4	5 (highest importance)	5 (highest importance)	1 (lowest importance)	5 (highest importance)	2	2	NA	NA	NA	NA	61	2019-12-10 17:56:56
2019-12-10 18:05:18	2019-12-10 18:05:18	62	Archaeology	Animals	NO	I don't know / I am unsure	I don't know / I am unsure	I don't know / I am unsure	I don't know / I am unsure	I don't know / I am unsure	NO - pretreatment normally depends on the lab’s recommendations or experience	YES	Sometimes	Sometimes	1 (lowest importance)	1 (lowest importance)	4	3	1 (lowest importance)	4	1 (lowest importance)	5 (highest importance)	1 (lowest importance)	1 (lowest importance)	NA	NA	NA	NA	62	2019-12-10 18:05:18
2019-12-10 19:41:39	2019-12-10 19:41:39	63	Physics	Both animals and humans	YES	3	3	4	5 (strongly reliable)	Gelatinization with none of the previous three pretreatments	I have never submitted bone, tooth or ivory samples to a radiocarbon dating laboratory	YES	Always	Always	4	1 (lowest importance)	2	5 (highest importance)	5 (highest importance)	1 (lowest importance)	1 (lowest importance)	5 (highest importance)	5 (highest importance)	1 (lowest importance)	NA	NA	NA	NA	63	2019-12-10 19:41:39
2019-12-10 20:24:35	2019-12-10 20:24:35	64	Physics	Both animals and humans	YES	I don't know / I am unsure	4	I don't know / I am unsure	4	Hydroxyproline isolation from collagen gelatine	NO - pretreatment normally depends on the lab’s recommendations or experience	YES	Sometimes	Sometimes	4	3	3	4	5 (highest importance)	2	2	5 (highest importance)	4	3	Brock 2007 Radiocarbon 49(2) 187–192.	Each bone sample is unique with different level of preservation and contamination. Unfortunately, there is no opportunity to treat every bone individually thus common methods and techniques have to be applied for bones of different state. Sometimes, this decreases the accuracy and precision of dating but it is still time and cost-effective.	Brock et al (2007) Radiocarbon 49:187-192 (https://doi.org/10.1017/S0033822200042107)	Each bone sample is unique with different level of preservation and contamination. Unfortunately, there is no opportunity to treat every bone individually thus common methods and techniques have to be applied for bones of different state. Sometimes, this decreases the accuracy and precision of 14C dating but it is still time and cost-effective.	64	2019-12-10 20:24:35
2019-12-10 22:38:51	2019-12-10 22:38:51	65	Geochronology	Both animals and humans	YES	5 (strongly reliable)	5 (strongly reliable)	3	1 (weakly reliable)	Hydroxyproline isolation from collagen gelatine	YES	YES	Sometimes	Sometimes	1 (lowest importance)	2	2	1 (lowest importance)	5 (highest importance)	3	2	5 (highest importance)	1 (lowest importance)	2	NA	Brock 2010 Radiocarbon 103-112	Brock et al (2010) Radiocarbon 52:103-112 (https://doi.org/10.1017/S0033822200045069)	NA	65	2019-12-10 22:38:51
2019-12-10 23:36:02	2019-12-10 23:36:02	66	Evolutionary Biology	Both animals and humans	NO	3	2	2	1 (weakly reliable)	Hydroxyproline isolation from collagen gelatine	NO - pretreatment normally depends on the lab’s recommendations or experience	NO	Sometimes	Always	4	4	3	2	5 (highest importance)	2	3	4	4	5 (highest importance)	NA	NA	NA	NA	66	2019-12-10 23:36:02
2019-12-11 01:37:34	2019-12-11 01:37:34	67	Geochronology	Both animals and humans	YES	4	4	4	4	Hydroxyproline isolation from collagen gelatine	I have never submitted bone, tooth or ivory samples to a radiocarbon dating laboratory	YES	I have never submitted a bone, tooth or ivory sample to a radiocarbon dating facility	Always	1 (lowest importance)	1 (lowest importance)	1 (lowest importance)	1 (lowest importance)	1 (lowest importance)	1 (lowest importance)	1 (lowest importance)	1 (lowest importance)	1 (lowest importance)	1 (lowest importance)	https://doi.org/10.1006/jasc.1998.0385	Thank you for this interestin study, although I was surprised not to find any question related to quality indicators, which can be applied to collagen or other fraction of bone prepared for radiocarbon dating from a given sample. The case is, that for a good bone all preparation methods will give good results, and the simple extraction is sufficient and hydroxyproline extraction might be just a w…	van Klinken et al (1999) Journal of Archaeological Science 26:687-695 (https://doi.org/10.1006/jasc.1998.0385)	Thank you for this interesting study, although I was surprised not to find any question related to quality indicators, which can be applied to collagen or other fractions of bone prepared for 14C dating from a given sample. The case is that for a good bone all preparation methods will give good results, and the simple extraction is sufficient and hydroxyproline extraction might be just a waste of…	67	2019-12-11 01:37:34
2019-12-11 03:29:20	2019-12-11 03:29:20	68	Evolutionary Biology	Animals	NO	4	5 (strongly reliable)	4	2	Ultrafiltration (>30 kDa) of collagen gelatine	NO - pretreatment normally depends on the lab’s recommendations or experience	YES	Always	Always	4	3	5 (highest importance)	3	3	4	5 (highest importance)	4	3	4	https://doi.org/10.1017/S0033822200066388	NA	Higham et al (2006) Radiocarbon 48:179-195 (https://doi.org/10.1017/S0033822200066388)	NA	68	2019-12-11 03:29:20
2019-12-11 07:41:56	2019-12-11 07:41:56	69	Archaeology	Both animals and humans	YES	5 (strongly reliable)	3	4	4	Hydroxyproline isolation from collagen gelatine	YES	YES	Always	Always	3	1 (lowest importance)	3	5 (highest importance)	5 (highest importance)	4	2	5 (highest importance)	1 (lowest importance)	1 (lowest importance)	Tisnérat-Laborde et al. 2003 Radiocarbon & Deviese et al. whatever :-)	My major expertise is geochemistry inc. geochronology applied to paléoclimatology, archeology and modern carbon cycle…. so not easy to only select a sole answer in question 1 but as question 2 restricted 14C to bone, I selected archeology even if I mostly work on vegetal, sediment and soil organic matter, and specific molecules. And the first question that arises to me is "what’s kind of contamin…	Tisnérat-Laborde et al (2003) Radiocarbon 45:409-419 (https://doi.org/10.1017/S003382220003277X) / Deviese et al. (2018) Quaternary Science Reviews 198:171-180 (https://doi.org/10.1016/j.quascirev.2018.08.023)	My major expertise is geochemistry (including geochronology applied to palaeoclimatology, archeology and modern carbon cycle) so not easy to only select a sole answer in question 1.1 (Research discipline) but, as question 1.2 is restricted 14C dating of bone, I selected archaeology even if I mostly work on vegetal, sediment and soil organic matter, and specific molecules. The first question that …	69	2019-12-11 07:41:56
2019-12-11 14:47:50	2019-12-11 14:47:50	70	Archaeology	Both animals and humans	YES	5 (strongly reliable)	5 (strongly reliable)	I don't know / I am unsure	4	Hydroxyproline isolation from collagen gelatine	YES	YES	Sometimes	Sometimes	4	3	5 (highest importance)	3	5 (highest importance)	1 (lowest importance)	3	5 (highest importance)	1 (lowest importance)	2	10.1002/rcm.8047 and Higham 2006 Radiocarbon 48-179	NA	Higham et al (2006) Radiocarbon 48:179-195 (https://doi.org/10.1017/S0033822200066388) / Deviese et al. (2018) Quaternary Science Reviews 198:171-180 (https://doi.org/10.1016/j.quascirev.2018.08.023)	NA	70	2019-12-11 14:47:50
2019-12-11 16:07:16	2019-12-11 16:07:16	71	Genetics	Humans	NO	I don't know / I am unsure	I don't know / I am unsure	I don't know / I am unsure	I don't know / I am unsure	I don't know / I am unsure	I have never submitted bone, tooth or ivory samples to a radiocarbon dating laboratory	NO	I have never submitted a bone, tooth or ivory sample to a radiocarbon dating facility	I have never extracted collagen from a bone, tooth or ivory sample	1 (lowest importance)	1 (lowest importance)	1 (lowest importance)	1 (lowest importance)	1 (lowest importance)	1 (lowest importance)	1 (lowest importance)	1 (lowest importance)	1 (lowest importance)	1 (lowest importance)	NA	NA	NA	NA	71	2019-12-11 16:07:16
2019-12-11 18:22:14	2019-12-11 18:22:14	72	Archaeology	Animals	NO	5 (strongly reliable)	4	I don't know / I am unsure	1 (weakly reliable)	Hydroxyproline isolation from collagen gelatine	YES	YES	Often	I have never extracted collagen from a bone, tooth or ivory sample	4	2	2	4	4	2	2	5 (highest importance)	3	2	NA	NA	NA	NA	72	2019-12-11 18:22:14
2019-12-11 18:35:40	2019-12-11 18:35:40	73	Palaeontology	Animals	NO	I don't know / I am unsure	4	4	I don't know / I am unsure	Ultrafiltration (>30 kDa) of collagen gelatine	NO - pretreatment normally depends on the lab’s recommendations or experience	YES	Sometimes	Sometimes	5 (highest importance)	2	4	3	4	2	5 (highest importance)	4	4	2	difficult to choose one paper	NA	NA	NA	73	2019-12-11 18:35:40
2019-12-11 19:27:28	2019-12-11 19:27:28	74	Geochronology	Both animals and humans	YES	5 (strongly reliable)	2	1 (weakly reliable)	2	Hydroxyproline isolation from collagen gelatine	I have never submitted bone, tooth or ivory samples to a radiocarbon dating laboratory	YES	Always	Always	3	2	4	4	4	3	1 (lowest importance)	5 (highest importance)	4	3	NA	https://doi.org/10.1073/pnas.1116328109	Marom et al (2012) Proceedings of the National Academy of Sciences 109:6878-6881 (https://doi.org/10.1073/pnas.1116328109)	NA	74	2019-12-11 19:27:28
2019-12-12 03:10:46	2019-12-12 03:10:46	75	Geochronology	Both animals and humans	YES	2	5 (strongly reliable)	I don't know / I am unsure	3	Ultrafiltration (>30 kDa) of collagen gelatine	YES	YES	Never	Sometimes	1 (lowest importance)	1 (lowest importance)	1 (lowest importance)	1 (lowest importance)	5 (highest importance)	1 (lowest importance)	1 (lowest importance)	4	1 (lowest importance)	3	NA	NA	NA	NA	75	2019-12-12 03:10:46
2019-12-13 07:33:35	2019-12-13 07:33:35	76	Palaeontology	Animals	NO	4	5 (strongly reliable)	2	1 (weakly reliable)	Ultrafiltration (>30 kDa) of collagen gelatine	NO - pretreatment normally depends on the lab’s recommendations or experience	YES	Always	Sometimes	4	3	3	2	5 (highest importance)	4	5 (highest importance)	4	2	3	NA	NA	NA	NA	76	2019-12-13 07:33:35
2019-12-13 09:33:08	2019-12-13 09:33:08	77	Palaeontology	Animals	NO	I don't know / I am unsure	4	5 (strongly reliable)	3	XAD purification of collagen gelatine	NO - pretreatment normally depends on the lab’s recommendations or experience	YES	Often	Often	2	5 (highest importance)	5 (highest importance)	2	4	2	3	5 (highest importance)	2	3	Waters 2015 PNAS 4263	While most pretreatment methods seem to produce statistically consistent results, I'm beginning to more refined methods (e.g. XAD) to confirm significant ages produced under different pretreatment protocols (e.g., ultrafiltration).	Waters et al (2015) Proceedings of the National Academy of Sciences 112:4263-4267 (https://doi.org/10.1073/pnas.1420650112)	While most pretreatment methods seem to produce statistically consistent results, I’m beginning to use more refined methods (e.g., XAD purfication) to confirm significant ages produced under different pretreatment protocols (e.g., ultrafiltration).	77	2019-12-13 09:33:08
2019-12-14 08:52:25	2019-12-14 08:52:25	78	Archaeology	Both animals and humans	YES	5 (strongly reliable)	4	5 (strongly reliable)	1 (weakly reliable)	XAD purification of collagen gelatine	YES	YES	Always	Always	1 (lowest importance)	1 (lowest importance)	1 (lowest importance)	1 (lowest importance)	5 (highest importance)	2	1 (lowest importance)	5 (highest importance)	1 (lowest importance)	1 (lowest importance)	NA	NA	NA	NA	78	2019-12-14 08:52:25
2019-12-16 01:40:54	2019-12-16 01:40:54	79	Geology	Animals	YES	4	3	4	2	I don't know / I am unsure	YES	YES	Always	Always	3	3	5 (highest importance)	3	4	1 (lowest importance)	3	3	2	3	I haven't dated enough bone to say for sure.	NA	NA	NA	79	2019-12-16 01:40:54
2019-12-16 02:59:16	2019-12-16 02:59:16	80	Evolutionary Biology	Both animals and humans	YES	I don't know / I am unsure	I don't know / I am unsure	I don't know / I am unsure	I don't know / I am unsure	I don't know / I am unsure	NO - pretreatment normally depends on the lab’s recommendations or experience	NO	Sometimes	I have never extracted collagen from a bone, tooth or ivory sample	3	1 (lowest importance)	1 (lowest importance)	5 (highest importance)	1 (lowest importance)	1 (lowest importance)	2	3	1 (lowest importance)	1 (lowest importance)	NA	NA	NA	NA	80	2019-12-16 02:59:16
2019-12-16 05:53:28	2019-12-16 05:53:28	81	Archaeology	Animals	YES	5 (strongly reliable)	1 (weakly reliable)	I don't know / I am unsure	5 (strongly reliable)	Hydroxyproline isolation from collagen gelatine	YES	YES	Often	Often	5 (highest importance)	5 (highest importance)	5 (highest importance)	4	2	5 (highest importance)	5 (highest importance)	5 (highest importance)	1 (lowest importance)	1 (lowest importance)	NA	NA	NA	NA	81	2019-12-16 05:53:28
2019-12-16 07:01:56	2019-12-16 07:01:56	82	Geochronology	Animals	YES	5 (strongly reliable)	5 (strongly reliable)	3	1 (weakly reliable)	Hydroxyproline isolation from collagen gelatine	YES	YES	Always	Always	3	1 (lowest importance)	5 (highest importance)	3	5 (highest importance)	5 (highest importance)	3	3	1 (lowest importance)	1 (lowest importance)	NA	NA	NA	NA	82	2019-12-16 07:01:56
2019-12-16 08:32:46	2019-12-16 08:32:46	83	Geochronology	Both animals and humans	YES	I don't know / I am unsure	5 (strongly reliable)	I don't know / I am unsure	1 (weakly reliable)	Ultrafiltration (>30 kDa) of collagen gelatine	I have never submitted bone, tooth or ivory samples to a radiocarbon dating laboratory	I have never collected/used radiocarbon dates from the literature	I have never submitted a bone, tooth or ivory sample to a radiocarbon dating facility	Always	1 (lowest importance)	1 (lowest importance)	1 (lowest importance)	1 (lowest importance)	1 (lowest importance)	1 (lowest importance)	1 (lowest importance)	1 (lowest importance)	1 (lowest importance)	1 (lowest importance)	https://doi.org/10.1017/S0033822200045069	NA	Brock et al (2010) Radiocarbon 52:103-112 (https://doi.org/10.1017/S0033822200045069)	NA	83	2019-12-16 08:32:46
2019-12-16 10:00:37	2019-12-16 10:00:37	84	Biochemistry and Chemistry	Both animals and humans	YES	I don't know / I am unsure	4	4	2	Ultrafiltration (>30 kDa) of collagen gelatine	YES	I have never collected/used radiocarbon dates from the literature	Always	Always	4	1 (lowest importance)	2	1 (lowest importance)	1 (lowest importance)	5 (highest importance)	2	5 (highest importance)	1 (lowest importance)	1 (lowest importance)	NA	NA	NA	NA	84	2019-12-16 10:00:37
2019-12-16 10:49:08	2019-12-16 10:49:08	85	Archaeology	Both animals and humans	NO	2	3	2	1 (weakly reliable)	I don't know / I am unsure	NO - pretreatment normally depends on the lab’s recommendations or experience	YES	Often	Often	3	3	4	3	5 (highest importance)	3	4	5 (highest importance)	3	1 (lowest importance)	https://doi.org/10.1017/RDC.2015.2	Interesting - if you can improve the decision making process for researchers who do not always work in labs, great. I rely on afew lab based specialists I trust, the problems I am aware of (ultrafiltration can still be problematic etc), and have directly experienced. If a new sample is known to be contaminated I wouldn't voluntarily use it. Laboratories should have accurate error margins incorpor…	Dunbar et al (2016) Radiocarbon 58:9-23 (https://doi.org/10.1017/RDC.2015.2)	Interesting —if you can improve the decision-making process for researchers who do not always work in 14C labs, great. I rely on a few 14C labs based on specialists I trust, and the problems I am aware of (ultrafiltration can still be problematic) and have directly experienced. If a new sample is known to be contaminated I wouldn’t voluntarily use it. 14C laboratories should have accurate error m…	85	2019-12-16 10:49:08
2019-12-16 18:43:49	2019-12-16 18:43:49	86	Genetics	Both animals and humans	NO	I don't know / I am unsure	I don't know / I am unsure	I don't know / I am unsure	I don't know / I am unsure	I don't know / I am unsure	NO - pretreatment normally depends on the lab’s recommendations or experience	NO	Sometimes	I have never extracted collagen from a bone, tooth or ivory sample	4	3	3	5 (highest importance)	3	5 (highest importance)	1 (lowest importance)	5 (highest importance)	1 (lowest importance)	4	NA	NA	NA	NA	86	2019-12-16 18:43:49
2019-12-16 19:11:26	2019-12-16 19:11:26	87	Archaeology	Humans	NO	I don't know / I am unsure	I don't know / I am unsure	I don't know / I am unsure	I don't know / I am unsure	I don't know / I am unsure	NO - pretreatment normally depends on the lab’s recommendations or experience	YES	Often	Often	3	1 (lowest importance)	3	5 (highest importance)	5 (highest importance)	3	4	1 (lowest importance)	2	1 (lowest importance)	NA	NA	NA	NA	87	2019-12-16 19:11:26
2019-12-16 20:12:23	2019-12-16 20:12:23	88	Archaeology	Both animals and humans	YES	I don't know / I am unsure	4	I don't know / I am unsure	I don't know / I am unsure	I don't know / I am unsure	NO - pretreatment normally depends on the lab’s recommendations or experience	YES	Always	I have never extracted collagen from a bone, tooth or ivory sample	4	3	5 (highest importance)	3	5 (highest importance)	1 (lowest importance)	3	1 (lowest importance)	1 (lowest importance)	3	NA	NA	NA	NA	88	2019-12-16 20:12:23
2019-12-16 20:15:40	2019-12-16 20:15:40	89	Archaeology	Both animals and humans	YES	3	4	I don't know / I am unsure	1 (weakly reliable)	I don't know / I am unsure	NO - pretreatment normally depends on the lab’s recommendations or experience	YES	Sometimes	Sometimes	3	2	5 (highest importance)	1 (lowest importance)	5 (highest importance)	2	3	4	2	2	NA	NA	NA	NA	89	2019-12-16 20:15:40
2019-12-16 21:57:47	2019-12-16 21:57:47	90	Archaeology	Both animals and humans	YES	4	3	I don't know / I am unsure	3	Hydroxyproline isolation from collagen gelatine	YES	YES	Always	Always	4	3	3	1 (lowest importance)	4	1 (lowest importance)	1 (lowest importance)	5 (highest importance)	3	1 (lowest importance)	NA	I work with relatively recent material (almost always Holocene) and therefore I am not as sensitive to background correction issues as anyone working closer to the upper limit of 14C dating, but this is an important topic overlooked by the survey. On the other hand, I often have to work with artificially contaminated material (e.g. bone artefacts from museum collections, which were consolidated f…	NA	I work with relatively recent material (almost always Holocene) and therefore I am not as sensitive to background correction issues as anyone working closer to the upper limit of 14C dating, but this is an important topic overlooked by the survey. On the other hand, I often have to work with artificially contaminated material (e.g., bone artefacts from museum collections, which were consolidated …	90	2019-12-16 21:57:47
2019-12-18 19:03:54	2019-12-18 19:03:54	91	Biochemistry and Chemistry	Both animals and humans	YES	5 (strongly reliable)	4	4	2	Hydroxyproline isolation from collagen gelatine	YES	YES	Always	Always	3	3	2	2	4	1 (lowest importance)	1 (lowest importance)	4	2	2	The most reliable (not the best): https://www.cambridge.org/core/journals/radiocarbon/article/quality-assurance-of-ultrafiltered-bone-dating/F23BD306A120CC19FB807A5040B08CE7	This survey seemes to target the most accurate method, like hydroxyproline extraction, but which also have a lower yields with degraded collagen. Meanwhile ultrafiltration is an easy method with reasonable yield-suiting most samples.	Brock et al (2007) Radiocarbon 49:187-192 (https://doi.org/10.1017/S0033822200042107)	This survey seems to target the most accurate methods, like hydroxyproline extraction, but which also have lower yields with degraded collagen. Meanwhile, ultrafiltration is an easy method with reasonable yield-suiting most samples.	91	2019-12-18 19:03:54
2019-12-16 22:03:42	2019-12-16 22:03:42	92	Geochronology	Both animals and humans	YES	5 (strongly reliable)	4	5 (strongly reliable)	4	XAD purification of collagen gelatine	YES	YES	Sometimes	Sometimes	5 (highest importance)	3	3	3	4	3	1 (lowest importance)	5 (highest importance)	1 (lowest importance)	4	NA	NA	NA	NA	92	2019-12-16 22:03:42
2019-12-17 00:37:25	2019-12-17 00:37:25	93	Archaeology	Animals	YES	5 (strongly reliable)	4	I don't know / I am unsure	3	Hydroxyproline isolation from collagen gelatine	YES	YES	Always	Always	4	4	5 (highest importance)	1 (lowest importance)	4	1 (lowest importance)	1 (lowest importance)	5 (highest importance)	1 (lowest importance)	1 (lowest importance)	10.1073/pnas.1416072111	One option that was not available in the list of priorities when choosing a pretreatment was EXPECTED AGE of the sample (rather than geographical location or species). This is important for my decision-making: if I am studying extinct megafauna whose remains may date near the limits of the radiocarbon method, I would be much more likely to use a single amino-acid method than if I am studying late…	Zazula et al (2014) Proceedings of the National Academy of Sciences 111:18460-18465 (https://doi.org/10.1073/pnas.1416072111)	One option that was not available in the list of priorities when choosing a pretreatment was EXPECTED AGE of the sample (rather than geographical location or species). This is important for my decision-making: if I am studying extinct megafauna whose remains may date near the limits of the 14C method, I would be much more likely to use a single amino-acid method than if I am studying late Prehist…	93	2019-12-17 00:37:25
2019-12-17 02:26:25	2019-12-17 02:26:25	94	Oceanography	Animals	YES	I don't know / I am unsure	4	1 (weakly reliable)	5 (strongly reliable)	Ultrafiltration (>30 kDa) of collagen gelatine	YES	YES	Always	Always	4	1 (lowest importance)	5 (highest importance)	3	1 (lowest importance)	1 (lowest importance)	1 (lowest importance)	4	1 (lowest importance)	1 (lowest importance)	NA	NA	NA	NA	94	2019-12-17 02:26:25
2019-12-17 04:29:49	2019-12-17 04:29:49	95	Palaeontology	Animals	NO	4	I don't know / I am unsure	4	1 (weakly reliable)	I don't know / I am unsure	NO - pretreatment normally depends on the lab’s recommendations or experience	YES	Sometimes	Sometimes	3	4	2	4	4	2	1 (lowest importance)	3	4	2	I do not know of these papers; usually use colleagues' suggestions.	I have had funding for and published probably less than 20 radiocarbon dates, so my knowledge of methods and reliability is low.	NA	I have had funding for and published probably less than 20 14C dates, so my knowledge of methods and reliability is low.	95	2019-12-17 04:29:49
2019-12-17 07:47:44	2019-12-17 07:47:44	96	Archaeology	Both animals and humans	NO	4	4	I don't know / I am unsure	I don't know / I am unsure	I don't know / I am unsure	NO - pretreatment normally depends on the lab’s recommendations or experience	YES	Often	I have never extracted collagen from a bone, tooth or ivory sample	3	4	4	1 (lowest importance)	5 (highest importance)	3	4	3	2	1 (lowest importance)	NA	NA	NA	NA	96	2019-12-17 07:47:44
2019-12-17 09:04:45	2019-12-17 09:04:45	97	Palaeontology	Animals	NO	3	5 (strongly reliable)	I don't know / I am unsure	I don't know / I am unsure	Ultrafiltration (>30 kDa) of collagen gelatine	NO - pretreatment normally depends on the lab’s recommendations or experience	YES	Always	Always	5 (highest importance)	3	3	5 (highest importance)	2	3	3	5 (highest importance)	3	3	Deniro 1985 Nature 317:806-809	NA	Deniro 1985 Nature 317:806-809 (https://doi.org/10.1038/317806a0)	NA	97	2019-12-17 09:04:45
2019-12-17 10:59:51	2019-12-17 10:59:51	98	Geochronology	Both animals and humans	YES	I don't know / I am unsure	5 (strongly reliable)	5 (strongly reliable)	5 (strongly reliable)	Hydroxyproline isolation from collagen gelatine	NO - pretreatment normally depends on the lab’s recommendations or experience	YES	Always	Always	5 (highest importance)	4	5 (highest importance)	4	5 (highest importance)	5 (highest importance)	4	5 (highest importance)	4	4	Johnson 1959 Radiocarbon 1-199) G. J. van Klinken 1999 Journal of Archaeological Science 687–695	I think this survey is very significant for radiocarbon dating of bone sample，we need more focus on the pretreatment methods of bone，tooth or ivory sample for radiocarbon dating. The issue that the reliable radiocarbon dating of bone sample could been get by choosing the effective pretreatment method is always on the way, we need more communication to advance the new technology and method in the …	van Klinken et al (1999) Journal of Archaeological Science 26:687-695 (https://doi.org/10.1006/jasc.1998.0385)	I think this survey is very significant for 14C dating of skeletal samples, we need more focus on pretreatment methods of bone, tooth or ivory samples for 14C dating. The issue of choosing the effective pretreatment method is always on the way, we need more communication to improve technology and methods, and the content of this survey can be helpful for researchers and engineers in 14C labs.	98	2019-12-17 10:59:51
2019-12-17 16:01:52	2019-12-17 16:01:52	99	Geochronology	Both animals and humans	YES	5 (strongly reliable)	4	I don't know / I am unsure	3	Hydroxyproline isolation from collagen gelatine	YES	YES	Always	Always	4	3	5 (highest importance)	1 (lowest importance)	1 (lowest importance)	3	1 (lowest importance)	5 (highest importance)	1 (lowest importance)	1 (lowest importance)	There is no single paper that will help making a decision, as a substantial portion will rely on the period and the region one is working at. Some good papers are: • Devièse et al. 2018, PNAS, 373 – https://doi.org/ 10.1002/rcm.8047 • Higham 2011, Antiquity, 235 • Fül.p 2013, Radiocarbon 55, 491 • Dee et al. 2011, Radiocarbon 53, 705	Question 5 (and to some degree question 4) are misleading. When discussing contamination, it matters what type of contamination we are talking about. In general, hydroxyproline dating is the most reliable… but if the sample is contaminated with bone glue, then this is no longer the case, as bone glue also contains hydroxyproline. Also, setting up a functioning hydroxyproline system is challenging…	Devièse et al (2017) Rapid Communications in Mass Spectrometry 32:373-379 (https://doi.org/10.1002/rcm.8047) / Higham (2011) Antiquity 85:235-249 (https://doi.org/10.1017/S0003598X00067570) / Fülöp et al (2013) Radiocarbon 55:491-500 (https://doi.org/10.2458/azu_js_rc.55.16296) / Dee et al (2011) Radiocarbon 53:705-711 (https://doi.org/10.1017/S0033822200039151)	Question 2.2 (and to some degree question 2.1) are misleading. When discussing contamination, it matters what type of contamination we are talking about. In general, hydroxyproline dating is the most reliable but, if the sample is contaminated with bone glue, then this is no longer the case, as bone glue also contains hydroxyproline. Also, setting up a functioning hydroxyproline system is challen…	99	2019-12-17 16:01:52
2019-12-17 16:07:29	2019-12-17 16:07:29	100	Climatology	Animals	YES	4	4	4	3	Ultrafiltration (>30 kDa) of collagen gelatine	I have never submitted bone, tooth or ivory samples to a radiocarbon dating laboratory	YES	Always	Always	1 (lowest importance)	1 (lowest importance)	1 (lowest importance)	1 (lowest importance)	1 (lowest importance)	1 (lowest importance)	1 (lowest importance)	1 (lowest importance)	1 (lowest importance)	1 (lowest importance)	NA	This survey doesn’t really seem tailored to radiocarbon researchers such as myself. I am not sure that my answers are useful.	NA	This survey doesn’t really seem tailored to 14C researchers such as myself. I am not sure that my answers are useful.	100	2019-12-17 16:07:29
2019-12-17 16:13:26	2019-12-17 16:13:26	101	Physics	Both animals and humans	YES	5 (strongly reliable)	4	4	3	Hydroxyproline isolation from collagen gelatine	I have never submitted bone, tooth or ivory samples to a radiocarbon dating laboratory	YES	Always	Always	3	2	2	5 (highest importance)	5 (highest importance)	2	2	5 (highest importance)	1 (lowest importance)	2	Bruhn, F., A. Duhr, P. M. Grootes, A. Mintrop, and M.-J. Nadeau (2001), Chemical removal of conservation substances by „Soxhlet“-type extraction, Radiocarbon, 43, 229-237. Hüls, M.C., P. M. Grootes, and M.-J. Nadeau (2007), How clean is ultrafiltration cleaning of bone collagen, Radiocarbon, 49(2), 193-200. Hüls, C.M., Grootes, P.M., Nadeau, M.-J. (2009) Ultrafiltration: Boon or Bane?. Radiocarbo…	The aim of the survey appears to be to decide which of three given treatments gives the most reliable results in an ideal world. As a colleague once said: Good bones will give good dates in most cases: bad bones will often give bad dates, no matter what you try. Reality is that one rarely has 250 g of bone material available for dating. Either there is only very little bone, or they are bone arte…	Bruhn et al (2011) Radiocarbon 43:229-237 (https://doi.org/10.1017/S0033822200038054) / Hüls et al (2007) Radiocarbon, 49:193-200 (https://doi.org/10.1017/S0033822200042119) / Hüls et al (2009) Radiocarbon 51, 613-625 (https://doi.org/10.1017/S003382220005596X)	The aim of the survey appears to be to decide which of three given treatments gives the most reliable results in an ideal world. As a colleague once said: Good bones will give good dates in most cases, bad bones will often give bad dates, no matter what you try. Reality is that one rarely has 250 grams (g) of bone material available for 14C dating. Either there is only very little bone, or they a…	101	2019-12-17 16:13:26
2019-12-18 01:10:41	2019-12-18 01:10:41	102	Archaeology	Animals	NO	4	4	I don't know / I am unsure	1 (weakly reliable)	I don't know / I am unsure	NO - pretreatment normally depends on the lab’s recommendations or experience	YES	Often	Often	4	1 (lowest importance)	3	4	5 (highest importance)	1 (lowest importance)	3	3	1 (lowest importance)	1 (lowest importance)	NA	NA	NA	NA	102	2019-12-18 01:10:41
2019-12-18 06:00:50	2019-12-18 06:00:50	103	Palaeontology	Animals	NO	5 (strongly reliable)	4	5 (strongly reliable)	1 (weakly reliable)	Hydroxyproline isolation from collagen gelatine	YES	YES	Sometimes	I have never extracted collagen from a bone, tooth or ivory sample	5 (highest importance)	4	4	1 (lowest importance)	5 (highest importance)	5 (highest importance)	2	5 (highest importance)	2	4	https://doi.org/10.1073/pnas.1416072111	NA	Zazula et al (2014) Proceedings of the National Academy of Sciences 111:18460-18465 (https://doi.org/10.1073/pnas.1416072111)	NA	103	2019-12-18 06:00:50
2019-12-18 12:18:43	2019-12-18 12:18:43	104	Archaeology	Animals	NO	I don't know / I am unsure	I don't know / I am unsure	I don't know / I am unsure	I don't know / I am unsure	I don't know / I am unsure	I have never submitted bone, tooth or ivory samples to a radiocarbon dating laboratory	NO	I have never submitted a bone, tooth or ivory sample to a radiocarbon dating facility	I have never extracted collagen from a bone, tooth or ivory sample	1 (lowest importance)	1 (lowest importance)	1 (lowest importance)	1 (lowest importance)	1 (lowest importance)	1 (lowest importance)	1 (lowest importance)	1 (lowest importance)	1 (lowest importance)	1 (lowest importance)	DOI: 10.1017/S0033822200045069	NA	Brock et al (2010) Radiocarbon 52:103-112 (https://doi.org/10.1017/S0033822200045069)	NA	104	2019-12-18 12:18:43
2019-12-18 16:23:09	2019-12-18 16:23:09	105	Palaeontology	Animals	YES	5 (strongly reliable)	3	5 (strongly reliable)	2	Hydroxyproline isolation from collagen gelatine	YES	YES	Often	Often	4	3	2	2	5 (highest importance)	4	1 (lowest importance)	5 (highest importance)	1 (lowest importance)	1 (lowest importance)	10.1126/sciadv.aau4546	All of my responses apply specifically to bone collagen, not tooth or ivory.	Politis et al (2019) Science Advances 5:eaau4546 (https://doi.org/10.1126/sciadv.aau4546)	All of my responses apply specifically to bone collagen, not tooth or ivory.	105	2019-12-18 16:23:09
2019-12-18 16:50:48	2019-12-18 16:50:48	106	Anthropology	Humans	NO	I don't know / I am unsure	I don't know / I am unsure	I don't know / I am unsure	I don't know / I am unsure	I don't know / I am unsure	NO - pretreatment normally depends on the lab’s recommendations or experience	NO	Sometimes	I have never extracted collagen from a bone, tooth or ivory sample	3	3	3	5 (highest importance)	5 (highest importance)	1 (lowest importance)	1 (lowest importance)	3	1 (lowest importance)	1 (lowest importance)	NA	NA	NA	NA	106	2019-12-18 16:50:48
2019-12-18 17:02:02	2019-12-18 17:02:02	107	Anthropology	Humans	NO	2	3	1 (weakly reliable)	I don't know / I am unsure	Ultrafiltration (>30 kDa) of collagen gelatine	NO - pretreatment normally depends on the lab’s recommendations or experience	YES	Always	Often	3	4	5 (highest importance)	4	2	3	4	5 (highest importance)	3	4	NA	NA	NA	NA	107	2019-12-18 17:02:02
2019-12-18 19:01:05	2019-12-18 19:01:05	108	Ecology (Palaeoecology)	Animals	YES	I don't know / I am unsure	5 (strongly reliable)	I don't know / I am unsure	1 (weakly reliable)	Ultrafiltration (>30 kDa) of collagen gelatine	YES	YES	Always	Always	3	1 (lowest importance)	4	3	5 (highest importance)	4	1 (lowest importance)	3	1 (lowest importance)	1 (lowest importance)	Jacobi et al. 2006 Journal of Quaternary Science 21, 1928-2006	I have worked in radiocarbon dating labs as part of my PhD with Chris Turney at the University of Wollongong, and Keith Fifield, Stewart Fallon and Richard Gillespie at the Australian National University. I was also interviewed for a technician job in the ANU lab as the lab was wanting to move routinely into dating bone. When I was doing this work we contacted the Waikato Radiocarbon Dating Labor…	Jacobi et al (2006) Journal of Quaternary Science 21:557-573 (https://doi.org/doi:10.1002/jqs.1037)	I have worked in 14C dating labs as part of my PhD with Chris Turney at the University of Wollongong [https://research.unsw.edu.au/people/professor-chris-turney], and Keith Fifield [https://physics.anu.edu.au/contact/people/profile.php?ID=138], Stewart Fallon [http://rses.anu.edu.au/people/academics/dr-stewart-fallon] and Richard Gillespie [https://researchers.anu.edu.au/researchers/gillespie-r] …	108	2019-12-18 19:01:05
2019-12-18 21:16:14	2019-12-18 21:16:14	109	Geology	Both animals and humans	YES	5 (strongly reliable)	3	3	4	Hydroxyproline isolation from collagen gelatine	NO - pretreatment normally depends on the lab’s recommendations or experience	YES	Always	Always	4	3	5 (highest importance)	5 (highest importance)	5 (highest importance)	5 (highest importance)	5 (highest importance)	5 (highest importance)	1 (lowest importance)	3	NA	NA	NA	NA	109	2019-12-18 21:16:14
2019-12-18 22:34:37	2019-12-18 22:34:37	110	Geochronology	Animals	YES	I don't know / I am unsure	4	I don't know / I am unsure	5 (strongly reliable)	Ultrafiltration (>30 kDa) of collagen gelatine	YES	I have never collected/used radiocarbon dates from the literature	Always	Always	1 (lowest importance)	1 (lowest importance)	1 (lowest importance)	1 (lowest importance)	1 (lowest importance)	1 (lowest importance)	1 (lowest importance)	1 (lowest importance)	1 (lowest importance)	1 (lowest importance)	NA	As a researcher at a radiocarbon laboratory, this survey was not totally applicable	NA	As a researcher at a 14C laboratory, this survey was not totally applicable.	110	2019-12-18 22:34:37
2019-12-19 00:43:41	2019-12-19 00:43:41	111	Archaeology	Both animals and humans	NO	4	3	I don't know / I am unsure	2	Hydroxyproline isolation from collagen gelatine	NO - pretreatment normally depends on the lab’s recommendations or experience	YES	Sometimes	Sometimes	4	2	1 (lowest importance)	3	3	3	2	2	1 (lowest importance)	1 (lowest importance)	https://doi.org/10.1016/j.nimb.2009.10.061	With respect to the question about submitting samples to a laboratory. I have submitted many samples but I have always pretreated them myself, sending only material for direct combustion. I did not feel that the possible answers to this question adequately fit my experience.	Beaumont et al (2010) Nuclear Instruments and Methods in Physics Research Section B: Beam Interactions with Materials and Atoms 268:906-909 (https://doi.org/10.1016/j.nimb.2009.10.061)	With respect to the question about submitting samples to a 14C laboratory, I have submitted many samples but I have always pretreated them myself, sending only material for direct combustion. I did not feel that the possible answers to this question adequately fit my experience.	111	2019-12-19 00:43:41
2019-12-19 02:16:40	2019-12-19 02:16:40	112	Ecology (Palaeoecology)	Animals	NO	5 (strongly reliable)	4	3	2	Hydroxyproline isolation from collagen gelatine	NO - pretreatment normally depends on the lab’s recommendations or experience	YES	Often	Sometimes	1 (lowest importance)	1 (lowest importance)	1 (lowest importance)	3	5 (highest importance)	1 (lowest importance)	1 (lowest importance)	3	1 (lowest importance)	2	https://doi.org/10.1073/pnas.1116328109	NA	Marom et al (2012) Proceedings of the National Academy of Sciences 109:6878-6881 (https://doi.org/10.1073/pnas.1116328109)	NA	112	2019-12-19 02:16:40
2019-12-20 02:45:12	2019-12-20 02:45:12	113	Geochemistry	Both animals and humans	YES	3	5 (strongly reliable)	2	4	Ultrafiltration (>30 kDa) of collagen gelatine	YES	YES	Often	Often	3	3	2	4	3	4	3	5 (highest importance)	2	3	NA	NA	NA	NA	113	2019-12-20 02:45:12
2019-12-20 03:11:52	2019-12-20 03:11:52	114	Genetics	Humans	NO	I don't know / I am unsure	3	I don't know / I am unsure	I don't know / I am unsure	I don't know / I am unsure	YES	YES	Sometimes	I have never extracted collagen from a bone, tooth or ivory sample	2	2	3	3	5 (highest importance)	3	3	4	2	1 (lowest importance)	NA	NA	NA	NA	114	2019-12-20 03:11:52
2019-12-20 04:08:14	2019-12-20 04:08:14	115	Evolutionary Biology	Animals	NO	I don't know / I am unsure	I don't know / I am unsure	I don't know / I am unsure	I don't know / I am unsure	I don't know / I am unsure	NO - pretreatment normally depends on the lab’s recommendations or experience	NO	Never	Never	3	3	3	3	3	3	3	3	3	3	NA	NA	NA	NA	115	2019-12-20 04:08:14
2019-12-21 02:15:37	2019-12-21 02:15:37	116	Archaeology	Both animals and humans	NO	I don't know / I am unsure	I don't know / I am unsure	I don't know / I am unsure	I don't know / I am unsure	I don't know / I am unsure	NO - pretreatment normally depends on the lab’s recommendations or experience	YES	Sometimes	I have never extracted collagen from a bone, tooth or ivory sample	1 (lowest importance)	1 (lowest importance)	1 (lowest importance)	5 (highest importance)	5 (highest importance)	2	1 (lowest importance)	1 (lowest importance)	1 (lowest importance)	1 (lowest importance)	NA	NA	NA	NA	116	2019-12-21 02:15:37
2019-12-24 20:14:39	2019-12-24 20:14:39	117	Geochronology	Both animals and humans	YES	3	3	2	5 (strongly reliable)	Gelatinization with none of the previous three pretreatments	YES	YES	Sometimes	Sometimes	5 (highest importance)	3	5 (highest importance)	3	5 (highest importance)	5 (highest importance)	3	5 (highest importance)	5 (highest importance)	3	https://doi.org/10.15184/aqy.2018.158	Survey is generally OK, but it would be useful to be able to give not a single answer to questions, but to choose several options for the same question	Kuzmin (2019) Antiquity 93:1061-1071 (https://doi.org/10.15184/aqy.2018.158)	The survey is generally OK, but it would be useful to be able to give not a single answer to questions, but to choose several options for the same question.	117	2019-12-24 20:14:39
2020-01-01 00:07:21	2020-01-01 00:07:21	118	Ecology (Palaeoecology)	Both animals and humans	YES	5 (strongly reliable)	4	5 (strongly reliable)	2	Hydroxyproline isolation from collagen gelatine	NO - pretreatment normally depends on the lab’s recommendations or experience	YES	Sometimes	Sometimes	5 (highest importance)	3	4	3	3	4	1 (lowest importance)	5 (highest importance)	1 (lowest importance)	1 (lowest importance)	NA	NA	NA	NA	118	2020-01-01 00:07:21
2020-01-07 02:51:31	2020-01-07 02:51:31	119	Archaeology	Both animals and humans	YES	5 (strongly reliable)	3	I don't know / I am unsure	1 (weakly reliable)	Hydroxyproline isolation from collagen gelatine	YES	YES	Often	Often	5 (highest importance)	3	5 (highest importance)	1 (lowest importance)	5 (highest importance)	1 (lowest importance)	3	5 (highest importance)	1 (lowest importance)	1 (lowest importance)	https://doi.org/10.1016/j.jhevol.2018.11.012	NA	Dinnis et al (2019) Journal of Human Evolution 127:21-40 (https://doi.org/10.1016/j.jhevol.2018.11.012)	NA	119	2020-01-07 02:51:31
2020-02-02 18:07:55	2020-02-02 18:07:55	120	Physics	Both animals and humans	YES	4	3	I don't know / I am unsure	3	Hydroxyproline isolation from collagen gelatine	NO - pretreatment normally depends on the lab’s recommendations or experience	YES	Always	Always	5 (highest importance)	3	4	5 (highest importance)	3	3	3	4	1 (lowest importance)	1 (lowest importance)	NA	NA	NA	NA	120	2020-02-02 18:07:55
2020-02-10 23:50:19	2020-02-10 23:50:19	121	Ecology (Palaeoecology)	Both animals and humans	NO	4	3	I don't know / I am unsure	3	Hydroxyproline isolation from collagen gelatine	YES	YES	Sometimes	Sometimes	3	3	5 (highest importance)	3	4	3	2	5 (highest importance)	1 (lowest importance)	3	NA	I extract collagen for isotopic analysis. Before sending a sample to be dated, I extract collagen and check established quality criteria (atomic C:N, % of C and N in collagen...) in the sample. Then I check if my results match the results of the dating laboratory. Even the delta13C and delta15N values are informative. I usually ask for an ABA extraction. I do not like ultrafiltration because I do…	NA	I extract collagen for isotopic analysis. Before sending a sample to be dated, I extract collagen and check established quality criteria (atomic C:N, % of C and N in collagen) in the sample. Then I check if my results match the results of the 14C-dating laboratory. Even the delta13C and delta15N values are informative. I usually ask for an Acid-Base-Acid extraction. I do not like ultrafiltration …	121	2020-02-10 23:50:19
2020-02-11 18:43:09	2020-02-11 18:43:09	122	Geochemistry	Both animals and humans	YES	4	4	3	4	Hydroxyproline isolation from collagen gelatine	YES	YES	Always	Always	1 (lowest importance)	1 (lowest importance)	1 (lowest importance)	1 (lowest importance)	1 (lowest importance)	1 (lowest importance)	1 (lowest importance)	1 (lowest importance)	1 (lowest importance)	1 (lowest importance)	doi:10.1017/RDC.2017.67; doi:10.1017/RDC.2017.7;	I have never submitted bone samples to another RCL. Although I have measured numerous bones over the years at SUERC RCL.	Dunbar et al (2017) Radiocarbon 59:1463-1473 (https://doi.org/10.1017/RDC.2017.67)	I have never submitted bone samples to another 14C lab. Although I have measured numerous bones over the years at SUERC 14C lab.	122	2020-02-11 18:43:09
2020-02-13 06:40:41	2020-02-13 06:40:41	123	Geochronology	Both animals and humans	YES	I don't know / I am unsure	I don't know / I am unsure	I don't know / I am unsure	5 (strongly reliable)	Gelatinization with none of the previous three pretreatments	I have never submitted bone, tooth or ivory samples to a radiocarbon dating laboratory	YES	Sometimes	Sometimes	5 (highest importance)	3	5 (highest importance)	4	3	3	4	5 (highest importance)	1 (lowest importance)	1 (lowest importance)	NA	NA	NA	NA	123	2020-02-13 06:40:41
2020-02-14 01:46:11	2020-02-14 01:46:11	124	Archaeology	Both animals and humans	NO	I don't know / I am unsure	3	4	I don't know / I am unsure	XAD purification of collagen gelatine	NO - pretreatment normally depends on the lab’s recommendations or experience	NO	Sometimes	I have never extracted collagen from a bone, tooth or ivory sample	3	4	3	1 (lowest importance)	4	2	2	5 (highest importance)	1 (lowest importance)	3	http://dx.doi.org/10.1080/00438243.2012.647576	NA	Redmond et al (2012) World Archaeology 44:75-101 (http://dx.doi.org/10.1080/00438243.2012.647576)	NA	124	2020-02-14 01:46:11
2020-02-17 16:53:38	2020-02-17 16:53:38	125	Genetics	Humans	NO	5 (strongly reliable)	5 (strongly reliable)	5 (strongly reliable)	1 (weakly reliable)	Hydroxyproline isolation from collagen gelatine	NO - pretreatment normally depends on the lab’s recommendations or experience	YES	Often	Sometimes	3	3	3	4	4	3	3	3	2	3	NA	NA	NA	NA	125	2020-02-17 16:53:38
2020-02-19 08:38:44	2020-02-19 08:38:44	126	Archaeology	Animals	NO	I don't know / I am unsure	5 (strongly reliable)	I don't know / I am unsure	I don't know / I am unsure	Ultrafiltration (>30 kDa) of collagen gelatine	NO - pretreatment normally depends on the lab’s recommendations or experience	YES	Often	I have never extracted collagen from a bone, tooth or ivory sample	5 (highest importance)	5 (highest importance)	5 (highest importance)	3	3	5 (highest importance)	5 (highest importance)	1 (lowest importance)	1 (lowest importance)	2	Radiocarbon 41 (2), 127-140	I am basically a consumer, but I learn that I need to be more involved. The survey is important.	Bird et al (1999) Radiocarbon 41:127-140 (https://doi.org/10.1017/S0033822200019482)	I have never submitted bone samples to another 14C lab. Although I have measured numerous bones over the years at SUERC 14C lab.	126	2020-02-19 08:38:44
2020-02-25 20:27:45	2020-02-25 20:27:45	127	Biochemistry and Chemistry	Animals	NO	1 (weakly reliable)	1 (weakly reliable)	4	5 (strongly reliable)	Gelatinization with none of the previous three pretreatments	I have never submitted bone, tooth or ivory samples to a radiocarbon dating laboratory	YES	I have never submitted a bone, tooth or ivory sample to a radiocarbon dating facility	I have never extracted collagen from a bone, tooth or ivory sample	4	1 (lowest importance)	5 (highest importance)	1 (lowest importance)	1 (lowest importance)	4	4	5 (highest importance)	1 (lowest importance)	1 (lowest importance)	Brock, F., Dee, M., Hughes, A., Snoeck, C., Staff, R., & Ramsey, C. B. (2017). Testing the Effectiveness of Protocols for Removal of Common Conservation Treatments for Radiocarbon Dating. Radiocarbon, 1–16.	Hydroxyproline is common in other tissues, notably plant cell walls (extensins ). None of the methods seem to understand the biophysics and biochemistry of collagen. None refer to the latest research into humic substances, nor seeming understand the concept if isolectric points or cooperative melting (sigh). C:N ratio is a very powerful tool for assessing collagen quality, due to the unusually hi…	Brock et al (2018) Radiocarbon 60:35-50 (https://doi.org/10.1017/RDC.2017.68)	Hydroxyproline is common in other tissues, notably plant cell walls (extensins). None of the methods seem to understand the biophysics and biochemistry of collagen. None refer to the latest research into humic substances, nor seeming understand the concept if isolectric points or cooperative melting (sigh). C:N ratio is a very powerful tool for assessing collagen quality, due to the unusually hig…	127	2020-02-25 20:27:45
2020-02-26 03:45:54	2020-02-26 03:45:54	128	Biochemistry and Chemistry	Both animals and humans	NO	4	4	I don't know / I am unsure	3	Hydroxyproline isolation from collagen gelatine	YES	YES	Often	Often	4	2	2	2	2	2	2	4	2	2	Brock 2013 Radiocarbon 55-445	NA	Brock et al (2013) Radiocarbon 55:445-463 (http://dx.doi.org/10.1017/S0033822200057581)	NA	128	2020-02-26 03:45:54
2020-03-02 11:54:06	2020-03-02 11:54:06	129	Anthropology	Humans	YES	I don't know / I am unsure	5 (strongly reliable)	4	3	Ultrafiltration (>30 kDa) of collagen gelatine	I have never submitted bone, tooth or ivory samples to a radiocarbon dating laboratory	YES	I have never submitted a bone, tooth or ivory sample to a radiocarbon dating facility	Always	3	1 (lowest importance)	2	4	3	1 (lowest importance)	1 (lowest importance)	4	2	1 (lowest importance)	NA	NA	NA	NA	129	2020-03-02 11:54:06
2020-03-03 04:03:44	2020-03-03 04:03:44	130	Archaeology	Humans	NO	I don't know / I am unsure	4	4	4	XAD purification of collagen gelatine	NO - pretreatment normally depends on the lab’s recommendations or experience	YES	Sometimes	I have never extracted collagen from a bone, tooth or ivory sample	5 (highest importance)	3	3	2	3	1 (lowest importance)	4	5 (highest importance)	4	2	NA	NA	NA	NA	130	2020-03-03 04:03:44
2020-03-03 10:20:21	2020-03-03 10:20:21	131	Biochemistry and Chemistry	Animals	NO	2	5 (strongly reliable)	2	I don't know / I am unsure	Ultrafiltration (>30 kDa) of collagen gelatine	NO - pretreatment normally depends on the lab’s recommendations or experience	YES	Sometimes	Sometimes	1 (lowest importance)	5 (highest importance)	4	2	5 (highest importance)	3	2	3	2	5 (highest importance)	NA	NA	NA	NA	131	2020-03-03 10:20:21
2020-03-10 09:58:38	2020-03-10 09:58:38	132	Archaeology	Both animals and humans	NO	I don't know / I am unsure	5 (strongly reliable)	I don't know / I am unsure	3	Ultrafiltration (>30 kDa) of collagen gelatine	NO - pretreatment normally depends on the lab’s recommendations or experience	YES	Sometimes	Sometimes	4	4	4	3	4	3	3	2	1 (lowest importance)	2	NA	NA	NA	NA	132	2020-03-10 09:58:38
Survey submission (day, time)	Survey submission (day, time)	Expert ID	Discipline that best describes YOUR EXPERTISE	TAXA your work/research mostly focuses on using radiocarbon measurements	Have you ever worked at a radiocarbon DATING LABORATORY?	Please RANK each of the pretreatments below from 1 (weakly reliable) to 5 (strongly reliable) to REMOVE CONTAMINATION with exogenous carbon from a bone, tooth or ivory sample prior to radiocarbon dating? [Hydroxyproline isolation from collagen gelatine]	Please RANK each of the pretreatments below from 1 (weakly reliable) to 5 (strongly reliable) to REMOVE CONTAMINATION with exogenous carbon from a bone, tooth or ivory sample prior to radiocarbon dating? [Ultrafiltration (>30 kDa) of collagen gelatine]	Please RANK each of the pretreatments below from 1 (weakly reliable) to 5 (strongly reliable) to REMOVE CONTAMINATION with exogenous carbon from a bone, tooth or ivory sample prior to radiocarbon dating? [XAD purification of collagen gelatine]	Please RANK each of the pretreatments below from 1 (weakly reliable) to 5 (strongly reliable) to REMOVE CONTAMINATION with exogenous carbon from a bone, tooth or ivory sample prior to radiocarbon dating? [Collagen gelatinization with none of the previous three pretreatments]	If you KNEW that a bone, tooth or ivory sample was SEVERELY CONTAMINATED with exogenous carbon, what pretreatment would you PREFER to be applied to the sample prior to radiocarbon dating?	When SUBMITTING a bone, tooth or ivory sample to a radiocarbon dating laboratory, do you normally REQUEST a specific pretreatment method?	When you COLLECT/USE a radiocarbon date of a bone, tooth or ivory sample FROM THE LITERATURE for your own research, have you ever considered pretreatment information as a criterion to rank its reliability?	Before SUBMITTING a bone, tooth or ivory sample to a radiocarbon dating laboratory, do you EXPECT or SUSPECT that the sample is CONTAMINATED with exogenous carbon?	Before EXTRACTING COLLAGEN from a bone, tooth or ivory sample prior to radiocarbon dating, do you EXPECT or SUSPECT that the sample is CONTAMINATED with exogenous carbon?	Please RANK from lowest (rank = 1) to highest (rank = 5) importance each of the following CRITERIA to choose pretreatment before submitting bone, tooth or ivory samples to a radiocarbon dating laboratory. [Available amount of bone per sample]	Please RANK from lowest (rank = 1) to highest (rank = 5) importance each of the following CRITERIA to choose pretreatment before submitting bone, tooth or ivory samples to a radiocarbon dating laboratory. [Price per sample]	Please RANK from lowest (rank = 1) to highest (rank = 5) importance each of the following CRITERIA to choose pretreatment before submitting bone, tooth or ivory samples to a radiocarbon dating laboratory. [Research question under investigation]	Please RANK from lowest (rank = 1) to highest (rank = 5) importance each of the following CRITERIA to choose pretreatment before submitting bone, tooth or ivory samples to a radiocarbon dating laboratory. [I let the dating lab decide]	Please RANK from lowest (rank = 1) to highest (rank = 5) importance each of the following CRITERIA to choose pretreatment before submitting bone, tooth or ivory samples to a radiocarbon dating laboratory. [I choose pretreatment offered only by dating facilities with high international reputation]	Please RANK from lowest (rank = 1) to highest (rank = 5) importance each of the following CRITERIA to choose pretreatment before submitting bone, tooth or ivory samples to a radiocarbon dating laboratory. [Geographical origin of the bones]	Please RANK from lowest (rank = 1) to highest (rank = 5) importance each of the following CRITERIA to choose pretreatment before submitting bone, tooth or ivory samples to a radiocarbon dating laboratory. [Study species]	Please RANK from lowest (rank = 1) to highest (rank = 5) importance each of the following CRITERIA to choose pretreatment before submitting bone, tooth or ivory samples to a radiocarbon dating laboratory. [A priori knowledge of contamination]	Please RANK from lowest (rank = 1) to highest (rank = 5) importance each of the following CRITERIA to choose pretreatment before submitting bone, tooth or ivory samples to a radiocarbon dating laboratory. [Journal/Book/Report I am going to publish the C14 dates in]	Please RANK from lowest (rank = 1) to highest (rank = 5) importance each of the following CRITERIA to choose pretreatment before submitting bone, tooth or ivory samples to a radiocarbon dating laboratory. [Return time of dating results from the dating facility]	(Optional response) Please CITE one RESEARCH PAPER that you would cite to support your choice of the most reliable pretreatment of a bone, tooth or ivory sample for radiocarbon dating	(Optional response) Please feel free to MAKE COMMENTS about (i) the content or format of this survey and/or (ii) your experience in dating bone, tooth or ivory samples			Expert ID	Survey submission (day, time)
Questions	Questions		1.1	1.2	1.3	2.1	2.1	2.1	2.1	2.2	2.3	2.4	3.1	3.2	3.3	3.3	3.3	3.3	3.3	3.3	3.3	3.3	3.3	3.3	4.1 (raw)	4.2 (raw)	4.1 (curated)	4.2 (curated)		Questions
SECTIONS	SECTIONS		SECTION 1: Expertise			SECTION 2: Pretreatment							SECTION 3: Samples												SECTION 4: Feedback					SECTIONS
